# Supplementary material for: On the Calculation of Sample Entropy Using Continuous and Discrete Human Gait Data
Source: Entropy (Basel). 2018 Oct 5;20(10):764. doi: 10.3390/e20100764 (PMC6402504; doi:10.3390/e20100764)
Supplement: Supplementary file 1 [file entropy-20-00764-s001.zip]

Archive with 20 entries (15 files):
- supplementary data/
- supplementary data/Biological_continuous.xlsx
- supplementary data/Biological_Discrete.xlsx
- supplementary data/Code Used/
- supplementary data/Code Used/Generate Signals/
- supplementary data/Code Used/Generate Signals/pinkNoise.m
- supplementary data/Code Used/Generate Signals/signalsA_WD20180606.m
- supplementary data/Code Used/Generate Signals/signalsPA_WD20180606.m
- supplementary data/Code Used/Generate Signals/signalsP_WD20180606.m
- supplementary data/Code Used/Sample Entropy/
- supplementary data/Code Used/Sample Entropy Govindan2007/
- supplementary data/Code Used/Sample Entropy Govindan2007/InputStruct.m
- supplementary data/Code Used/Sample Entropy Govindan2007/OutputStruct.m
- supplementary data/Code Used/Sample Entropy Govindan2007/parallel_matlab.submit
- supplementary data/Code Used/Sample Entropy Govindan2007/Samp_Ent_Govindan2007.m
- supplementary data/Code Used/Sample Entropy Govindan2007/TuskerSampEn_Govindan2007.m
- supplementary data/Code Used/Sample Entropy/SampEn_ROM.m
- supplementary data/Code Used/Sample Entropy/Samp_Ent.m
- supplementary data/Generated_continuous.xlsx
- supplementary data/Generated_Discrete.xlsx
