# Supplementary material for: On the Calculation of Sample Entropy Using Continuous and Discrete Human Gait Data
Source: Entropy (Basel). 2018 Oct 5;20(10):764. doi: 10.3390/e20100764 (PMC6402504; doi:10.3390/e20100764)
Supplement: Supplementary file 1 [file entropy-20-00764-s001.zip › supplementary data/Biological_continuous.xlsx]

## Sheet: RVANKANG
	HZ60										HZ120										HZ240										HZ480
	M2					M3					M2					M3					M2					M3					M2					M3
	R10	R15	R20	R25	R30	R10	R15	R20	R25	R30	R10	R15	R20	R25	R30	R10	R15	R20	R25	R30	R10	R15	R20	R25	R30	R10	R15	R20	R25	R30	R10	R15	R20	R25	R30	R10	R15	R20	R25	R30
S12	0.141134	0.110866	0.0935906	0.0828027	0.0756305	0.137711	0.106339	0.0877029	0.0755238	0.0671114	0.0718251	0.056193	0.0473245	0.0418173	0.0381724	0.0710482	0.0549332	0.0454236	0.0392663	0.035052	0.0361259	0.0282324	0.0237744	0.0210192	0.0191988	0.0358787	0.027776	0.0229989	0.0199112	0.0178113	0.0181334	0.0141688	0.011934	0.0105536	0.00964121	0.0180004	0.0139522	0.0115572	0.0100121	0.00896524
S13	0.174838	0.13705	0.115123	0.101092	0.0914982	0.139368	0.100173	0.0773966	0.063134	0.0537952	0.0872657	0.0684654	0.0575422	0.0505457	0.0457407	0.0693919	0.0499165	0.0385826	0.0314829	0.0268288	0.0447024	0.0350749	0.029479	0.0258986	0.0234389	0.0357121	0.0258244	0.0200858	0.0164982	0.0141439	0.0223439	0.0175348	0.0147389	0.0129489	0.011719	0.0178481	0.0129211	0.0100537	0.00825942	0.00708016
S14	0.192101	0.149782	0.126101	0.111812	0.102681	0.164857	0.121365	0.0969594	0.0826222	0.0739006	0.0962138	0.0749223	0.0630385	0.0558864	0.051328	0.0824493	0.0605745	0.0483726	0.0412273	0.0369083	0.0480956	0.0374471	0.0315126	0.0279465	0.0256693	0.0411445	0.03024	0.0241699	0.0206153	0.0184647	0.0240034	0.0186984	0.0157419	0.0139667	0.0128323	0.0205402	0.0151105	0.0120843	0.0103105	0.00923637
S15	0.180816	0.143793	0.119612	0.102646	0.0904438	0.145819	0.108843	0.0843456	0.0672818	0.0549463	0.0942482	0.0748706	0.0622043	0.0533976	0.0470703	0.0765635	0.0571566	0.0444594	0.035602	0.0292117	0.0470766	0.0373827	0.0310673	0.026678	0.0235236	0.038197	0.0285016	0.0221763	0.0177673	0.0145814	0.02353	0.0186791	0.0155236	0.013331	0.0117559	0.0190898	0.0142443	0.0110867	0.0088833	0.00729101
S16	0.158748	0.119946	0.0974096	0.0833474	0.0741566	0.131833	0.0914413	0.0677984	0.0531568	0.0437891	0.084458	0.0640888	0.0523254	0.0449867	0.0402117	0.069409	0.0482787	0.0360272	0.0284893	0.0237007	0.0421979	0.0320177	0.0261425	0.022477	0.0200914	0.034695	0.0241456	0.0180233	0.0142493	0.0118505	0.0213866	0.016249	0.0132862	0.0114397	0.0102359	0.0175014	0.0121977	0.00912318	0.00723371	0.00603422
S17	0.217101	0.167644	0.138934	0.120826	0.108793	0.181732	0.132429	0.104048	0.0865689	0.0753605	0.108663	0.0838731	0.0695271	0.060471	0.0544389	0.0910056	0.0662594	0.0520998	0.0433647	0.0377326	0.054408	0.0420064	0.0348168	0.0302679	0.0272392	0.0454745	0.0331429	0.0260729	0.0216956	0.0188726	0.0276009	0.0213241	0.0176932	0.0153982	0.0138705	0.0228852	0.0166539	0.013075	0.0108584	0.00943231
S18	0.19806	0.158925	0.138287	0.124697	0.114675	0.142532	0.110138	0.0992954	0.0960046	0.0949279	0.0992748	0.0795683	0.0691601	0.0623375	0.0573394	0.0715401	0.0551996	0.0497257	0.0480577	0.047526	0.0496191	0.0397604	0.0345619	0.0311536	0.028661	0.0357299	0.0275669	0.0248367	0.024002	0.0237352	0.0248005	0.0198716	0.0172761	0.0155751	0.0143303	0.0178614	0.0137764	0.0124137	0.0119989	0.0118679
S19	0.148021	0.115528	0.0982255	0.0878758	0.0810452	0.125524	0.092266	0.0745072	0.0640071	0.0575396	0.0766656	0.0596542	0.0506208	0.0452131	0.041632	0.0642574	0.0476285	0.0388257	0.0336529	0.0304643	0.0383496	0.0298426	0.0253152	0.022608	0.0208145	0.0321203	0.0238138	0.0194086	0.016819	0.0152241	0.0191767	0.0149239	0.0126596	0.011305	0.0104074	0.0160463	0.0119033	0.00970273	0.00840696	0.00760788
S20	0.129404	0.0996773	0.0827368	0.0721499	0.0650934	0.117897	0.0852735	0.0658454	0.0531979	0.0445642	0.064487	0.0497797	0.0413739	0.036108	0.0325841	0.05879	0.0426295	0.0329524	0.0266483	0.0223321	0.0328303	0.0253651	0.0211199	0.0184696	0.0167059	0.0296913	0.0215346	0.0166456	0.0134704	0.0112987	0.0163998	0.0126768	0.010558	0.00923428	0.00835308	0.0148057	0.0107547	0.00831947	0.00673528	0.00565056
S21	0.124608	0.0974706	0.0841073	0.0766787	0.0721162	0.114036	0.081162	0.0633642	0.0528111	0.0461208	0.062526	0.0488954	0.0421989	0.0384694	0.03617	0.0571455	0.0406567	0.0317414	0.0264454	0.0230806	0.0315824	0.0246615	0.02128	0.0194129	0.0182773	0.0288819	0.020595	0.0161378	0.0134859	0.0117904	0.0157878	0.0123288	0.0106394	0.00970633	0.00913928	0.0144227	0.01029	0.00806364	0.00673786	0.00589057
S22	0.163141	0.127425	0.104839	0.089456	0.07859	0.123799	0.0889119	0.0674925	0.0535426	0.0441701	0.0868657	0.0682534	0.0565017	0.0484978	0.0428192	0.0646375	0.0466098	0.0355711	0.0283867	0.0235906	0.0446739	0.0351995	0.0292232	0.0251663	0.0222827	0.0331093	0.0239384	0.0183199	0.0146806	0.0122559	0.0223042	0.0175795	0.0145986	0.0125743	0.0111344	0.016515	0.0119475	0.00914738	0.00733116	0.00611988

## Sheet: RVKNEANG
	HZ60										HZ120										HZ240										HZ480
	M2					M3					M2					M3					M2					M3					M2					M3
	R10	R15	R20	R25	R30	R10	R15	R20	R25	R30	R10	R15	R20	R25	R30	R10	R15	R20	R25	R30	R10	R15	R20	R25	R30	R10	R15	R20	R25	R30	R10	R15	R20	R25	R30	R10	R15	R20	R25	R30
S12	0.108435	0.0862813	0.0734593	0.0647173	0.058221	0.0947999	0.0755626	0.0662524	0.0611629	0.0577955	0.0545954	0.0433236	0.036796	0.0322993	0.0289436	0.0486564	0.038875	0.0340972	0.0313763	0.0294795	0.0274049	0.0217104	0.0184078	0.0161256	0.0144214	0.0246448	0.0197312	0.0173023	0.0158905	0.0148835	0.013733	0.0108695	0.00920796	0.00805796	0.00719892	0.0123996	0.00993494	0.0087134	0.00799549	0.00747761
S13	0.120794	0.094641	0.0816944	0.074784	0.0708457	0.096172	0.0701274	0.0575739	0.0512984	0.0483795	0.0607611	0.0474737	0.0410051	0.0376266	0.0357736	0.0510259	0.0376601	0.0312499	0.0280319	0.0264843	0.030348	0.0237286	0.0204976	0.0188128	0.0178872	0.0254568	0.0188269	0.0156244	0.0140176	0.0132418	0.0151946	0.0118745	0.0102603	0.00942214	0.00896528	0.0129052	0.0095693	0.00795653	0.00714486	0.00675058
S14	0.0814527	0.0708569	0.0694769	0.0702181	0.0702731	0.0518508	0.0387667	0.0346204	0.0340462	0.0349697	0.0409616	0.0356371	0.0350703	0.0354518	0.0354611	0.0271937	0.0205531	0.0186245	0.0186503	0.0193323	0.0204526	0.017808	0.0175244	0.0177177	0.0177262	0.0135733	0.0102729	0.00931024	0.00932119	0.00966562	0.0102539	0.00893271	0.00879211	0.00887817	0.00887823	0.00686776	0.00522578	0.00476169	0.00478575	0.00496546
S15	0.078355	0.0662469	0.0609482	0.0575471	0.0539072	0.0596595	0.0486484	0.0445939	0.0435873	0.0441062	0.0413223	0.0349755	0.0320779	0.0299975	0.0277421	0.029272	0.0237344	0.0217715	0.0214446	0.0218899	0.0206467	0.0174854	0.0160398	0.0150008	0.0138719	0.0146186	0.0118614	0.0108823	0.0107201	0.0109442	0.0103207	0.0087418	0.00802006	0.00750061	0.00693596	0.00730727	0.00592958	0.00544018	0.00535952	0.00547189
S16	0.113349	0.087029	0.0752597	0.070089	0.0681759	0.0941642	0.068717	0.057033	0.0518085	0.0498856	0.0560226	0.0426683	0.0367286	0.0341554	0.0332602	0.0502993	0.0370641	0.0308281	0.0280018	0.0269281	0.0280104	0.0213352	0.0183666	0.0170752	0.0166247	0.0251048	0.0185154	0.0154113	0.0139971	0.0134595	0.013955	0.0106099	0.00912928	0.00848773	0.00826662	0.0127524	0.00941775	0.00783754	0.00711155	0.00683214
S17	0.131405	0.107389	0.0962955	0.0901975	0.0856381	0.09939	0.0793245	0.071275	0.0679583	0.0669674	0.0655463	0.0536112	0.0481098	0.0450848	0.0428134	0.0496561	0.0396541	0.0356402	0.0339955	0.0335072	0.0326744	0.0266489	0.023965	0.0225863	0.0215532	0.0256999	0.0205531	0.0184681	0.017606	0.0173485	0.0163256	0.0133191	0.01198	0.0112908	0.0107743	0.0128406	0.0102739	0.00923297	0.00880284	0.00867477
S18	0.103048	0.0880724	0.082103	0.0788438	0.0763895	0.0731397	0.0596878	0.0576031	0.0588453	0.0602866	0.0534963	0.0457758	0.042511	0.0406836	0.0394666	0.0390437	0.0322363	0.0314584	0.0323281	0.0331681	0.0267198	0.0228686	0.0212497	0.0203384	0.0197318	0.0195043	0.0161032	0.0157282	0.0161656	0.0165818	0.0134703	0.0115272	0.0107038	0.0102382	0.00993316	0.00990116	0.0081837	0.00800848	0.00823788	0.00844358
S19	0.103543	0.0885841	0.0807643	0.0756737	0.0718123	0.0626092	0.0518426	0.0490481	0.0493312	0.0508904	0.0518108	0.0442625	0.0403533	0.0378258	0.0359053	0.0313325	0.0259102	0.0244978	0.0246529	0.02545	0.0261819	0.0223739	0.0203887	0.0190912	0.0180803	0.0160273	0.013375	0.012686	0.0127508	0.0131295	0.0130966	0.0111902	0.0101965	0.00954625	0.00903956	0.00801957	0.00669151	0.00634541	0.00637667	0.0065652
S20	0.0945907	0.0750454	0.0669562	0.0635555	0.0617314	0.0673069	0.0477939	0.0401139	0.0377304	0.037879	0.0476123	0.0375782	0.0334898	0.0318323	0.0309864	0.0347109	0.0248993	0.0210716	0.0198475	0.0198462	0.0238846	0.0188066	0.0167411	0.0159172	0.0155121	0.0176404	0.0127416	0.0108337	0.0102177	0.0101975	0.0119671	0.00941103	0.0083714	0.00795931	0.00776065	0.00889626	0.00644623	0.00549411	0.00518564	0.00517146
S21	0.10536	0.0889706	0.0784379	0.0711179	0.0662971	0.0837478	0.0765285	0.0735061	0.0705684	0.0680193	0.0520412	0.0437128	0.0385579	0.0349947	0.0326513	0.0431118	0.0391969	0.0374725	0.035929	0.0346303	0.0260201	0.0218575	0.0192772	0.0174959	0.0163235	0.0215314	0.0195891	0.0187327	0.0179608	0.0173113	0.0129674	0.0108799	0.0095962	0.0087116	0.00812874	0.0108136	0.00985625	0.00943413	0.00904314	0.00870935
S22	0.0932513	0.0730906	0.0654164	0.0624856	0.061567	0.0877224	0.0637884	0.0525933	0.0475404	0.0455256	0.0466945	0.0365469	0.0326944	0.0312291	0.0307778	0.0438513	0.0318314	0.0262353	0.0237308	0.0227417	0.023345	0.0182793	0.0163493	0.0156157	0.0153905	0.0218971	0.0159163	0.0131165	0.0118628	0.011369	0.01167	0.00913822	0.00817439	0.00780805	0.00769573	0.0109409	0.00795296	0.00655524	0.00592902	0.00568286

## Sheet: RVHIPANG
	HZ60										HZ120										HZ240										HZ480
	M2					M3					M2					M3					M2					M3					M2					M3
	R10	R15	R20	R25	R30	R10	R15	R20	R25	R30	R10	R15	R20	R25	R30	R10	R15	R20	R25	R30	R10	R15	R20	R25	R30	R10	R15	R20	R25	R30	R10	R15	R20	R25	R30	R10	R15	R20	R25	R30
S12	0.0451114	0.030299	0.0230208	0.0192032	0.01706	0.0424551	0.0268348	0.0188793	0.0145129	0.0119286	0.0232807	0.0157452	0.0120425	0.0101162	0.00904791	0.0213171	0.013461	0.009446	0.00725505	0.00596504	0.0118358	0.00802748	0.00616324	0.00519707	0.0046632	0.0107037	0.00674614	0.00473073	0.00363165	0.0029859	0.00591509	0.00401223	0.00308085	0.00259826	0.00233164	0.00534727	0.00337088	0.002364	0.0018148	0.00149222
S13	0.0636913	0.0443771	0.0344089	0.0287172	0.0252633	0.0505677	0.0314922	0.0217981	0.0164163	0.0132311	0.0339419	0.023986	0.0187532	0.0157357	0.0138758	0.0256782	0.0159568	0.0110144	0.00829672	0.00669628	0.0169681	0.0119937	0.00937749	0.00786891	0.00693907	0.0128274	0.0079757	0.00550575	0.00414751	0.00334731	0.00862312	0.00611425	0.00479077	0.00402519	0.00355208	0.00644018	0.00400128	0.00276103	0.00208027	0.00167968
S14	0.0458937	0.032762	0.026956	0.0240799	0.0224808	0.032188	0.0203801	0.014833	0.0117409	0.00988167	0.0228991	0.0163754	0.0134692	0.0120329	0.011236	0.0160289	0.0101782	0.00740679	0.0058618	0.00493269	0.0114369	0.00818496	0.00673337	0.00601415	0.00561576	0.00800114	0.00508381	0.00370093	0.00292935	0.00246502	0.00571735	0.00409222	0.00336683	0.00300715	0.00280783	0.00399684	0.00254027	0.00184956	0.00146409	0.00123205
S15	0.0635945	0.0471021	0.0394874	0.0357805	0.0337712	0.0472827	0.0302192	0.021773	0.0171898	0.01445	0.0317204	0.0235112	0.0197216	0.0178778	0.0168848	0.0235505	0.0150829	0.0108772	0.00858832	0.00722067	0.0158425	0.0117468	0.00985408	0.00893419	0.00843916	0.0117554	0.00753433	0.00543467	0.00429155	0.0036088	0.00797294	0.00591701	0.00496916	0.00451146	0.00426767	0.00590831	0.00378599	0.00273149	0.00215771	0.00181532
S16	0.0670563	0.0492584	0.0396172	0.0332611	0.0287916	0.0554159	0.039124	0.0297413	0.0233526	0.0189158	0.035172	0.0262075	0.0213281	0.0180416	0.0156967	0.0284652	0.0199856	0.0151472	0.0118503	0.00956095	0.0175794	0.013102	0.0106651	0.00902251	0.00785027	0.0142176	0.0099864	0.00757027	0.00592415	0.00478001	0.00878737	0.00655044	0.00533221	0.00451114	0.00392484	0.00710592	0.00499347	0.00378571	0.00296265	0.00239054
S17	0.0555426	0.0372447	0.0291999	0.0255773	0.0238739	0.0481611	0.0287902	0.0195569	0.0147262	0.0120208	0.0290921	0.0200463	0.0162207	0.01449	0.0135839	0.0246146	0.014678	0.00996097	0.00748341	0.0060818	0.0149903	0.0104917	0.00859072	0.00770712	0.00722261	0.0124352	0.00741324	0.00502071	0.00376623	0.00305565	0.00748802	0.00524129	0.00429231	0.00385193	0.00361035	0.00621057	0.00370274	0.00250803	0.00188178	0.00152691
S18	0.0519225	0.0405234	0.0360516	0.0332661	0.0311338	0.0317258	0.0181759	0.0129297	0.0105461	0.00928615	0.0259612	0.0202484	0.0180179	0.0166275	0.0155648	0.0158918	0.00909381	0.00647344	0.00528128	0.00465019	0.0129637	0.0101148	0.00900063	0.0083082	0.0077776	0.00793829	0.00454274	0.00323298	0.0026385	0.00232334	0.00663948	0.00522286	0.00465718	0.00429795	0.00402132	0.00397498	0.00227145	0.00161473	0.00131678	0.00115873
S19	0.0387285	0.025327	0.0193852	0.0164149	0.0147526	0.0351356	0.0211591	0.0147174	0.0113052	0.00929968	0.0202514	0.0134521	0.0104375	0.00893513	0.00809352	0.0176524	0.0105812	0.0073245	0.00561241	0.00461452	0.010374	0.00693824	0.00541808	0.00466341	0.00424071	0.00886713	0.00529459	0.00365488	0.00279693	0.0022985	0.00518592	0.00346865	0.00270861	0.00233147	0.00212037	0.00443229	0.00264674	0.00182717	0.00139832	0.00114919
S20	0.0468036	0.0313101	0.023778	0.0198008	0.0175945	0.0447437	0.0279524	0.0194538	0.0147348	0.0119752	0.0242024	0.0163857	0.0126095	0.0106288	0.00952797	0.0225916	0.0140727	0.00974197	0.00735172	0.00596069	0.0120918	0.00818758	0.00630166	0.0053134	0.00476413	0.0112836	0.00703098	0.00486746	0.00367394	0.00297883	0.00610227	0.00414451	0.00320031	0.00270601	0.00243091	0.0056584	0.00352121	0.00243429	0.00183568	0.0014877
S21	0.0334727	0.0237059	0.0201246	0.0186266	0.01797	0.0283902	0.0180089	0.0142203	0.0126347	0.0118893	0.0166982	0.0118325	0.0100552	0.00930772	0.00897862	0.0141616	0.00898539	0.00710783	0.0063156	0.0059434	0.00834842	0.00591469	0.00502714	0.00465308	0.00448782	0.0070797	0.00449047	0.00355184	0.00315598	0.00296981	0.00421968	0.0029974	0.00255247	0.00236593	0.00228479	0.00354707	0.00225275	0.00178385	0.00158553	0.00149103
S22	0.0413309	0.0285209	0.0228183	0.0198335	0.0181081	0.0319845	0.0185869	0.012846	0.0100712	0.00856753	0.0222198	0.0156317	0.0126519	0.0110754	0.0101487	0.0161337	0.00934949	0.00645416	0.0050629	0.00431492	0.0110967	0.00781002	0.00632465	0.00553747	0.00507529	0.00805371	0.00467018	0.00322653	0.00253091	0.00215758	0.00554608	0.00390435	0.00316239	0.00276905	0.00253779	0.00402422	0.00233397	0.00161255	0.00126497	0.00107847
