# Supplementary material for: On the Calculation of Sample Entropy Using Continuous and Discrete Human Gait Data
Source: Entropy (Basel). 2018 Oct 5;20(10):764. doi: 10.3390/e20100764 (PMC6402504; doi:10.3390/e20100764)
Supplement: Supplementary file 1 [file entropy-20-00764-s001.zip › supplementary data/Biological_Discrete.xlsx]

## Sheet: RVANKANG
	HZ60										HZ120										HZ240										HZ480
	M2					M3					M2					M3					M2					M3					M2					M3
	R100	R150	R200	R250	R300	R100	R150	R200	R250	R300	R100	R150	R200	R250	R300	R100	R150	R200	R250	R300	R100	R150	R200	R250	R300	R100	R150	R200	R250	R300	R100	R150	R200	R250	R300	R100	R150	R200	R250	R300
S12	2.12544	1.80252	1.53614	1.34043	1.16374	2.26436	1.77886	1.48199	1.26605	1.12738	2.26436	1.92455	1.57769	1.37036	1.164	2.36712	2.33368	1.47122	1.31359	1.15559	2.34355	1.788	1.56672	1.35053	1.17831	2.21557	1.76509	1.40518	1.28528	1.17199	2.06118	1.88348	1.59593	1.38264	1.19954	2.25129	2.01737	1.46274	1.29891	1.20658
S13	3.44822	2.5731	2.20519	1.93848	1.73085	65535	2.05839	1.9951	1.88787	1.78043	3.00285	2.3661	2.08827	1.88101	1.72961	65535	2.16496	2.00432	1.79554	1.74461	2.72888	2.3979	2.23084	1.86142	1.71489	2.25129	1.94591	1.8718	1.78059	1.65317	2.54553	2.35296	2.03748	1.88159	1.68821	1.56862	2.14843	1.981	1.84206	1.68469
S14	3.08344	2.6043	2.19088	1.93398	1.73822	65535	2.73003	1.86775	1.70079	1.67321	2.55086	2.41266	2.18278	1.8952	1.68171	1.99243	2.17853	2.08774	1.76489	1.56642	2.79576	2.34112	2.13351	1.92463	1.7222	65535	2.92674	1.94591	1.58964	1.47247	2.71175	2.21204	2.0456	1.81808	1.66454	65535	2.12525	2.0441	1.70475	1.70907
S15	3.08191	2.36339	2.15613	1.8624	1.71321	65535	3.10608	2.3623	1.92916	1.54452	2.47248	2.38628	2.18122	1.92537	1.76485	3.29584	2.35138	2.05714	1.97633	1.73166	2.73622	2.52646	2.11477	1.90117	1.74093	3.04452	3.31419	2.21102	1.86445	1.65219	2.81466	2.45356	2.1514	1.90319	1.73722	2.77259	2.60269	2.37491	1.90859	1.67621
S16	2.9374	2.4756	2.17184	1.84236	1.66863	65535	3.29584	1.84583	1.64107	1.55409	2.7191	2.37041	2.05931	1.83786	1.66073	2.89037	2.43361	2.2882	1.96822	1.67468	2.65926	2.46149	2.08133	1.86759	1.71068	2.35138	2.19722	1.88707	1.88162	1.52922	2.98413	2.34887	2.06985	1.89795	1.69688	2.56495	2.25129	1.83067	1.92945	1.69201
S17	2.64875	2.06978	1.9291	1.68773	1.50354	3.09104	1.67765	1.69645	1.47938	1.38629	2.64499	2.05249	1.82653	1.65735	1.4692	3.17805	2.05839	1.56767	1.4779	1.3908	2.29039	2.12877	1.82769	1.61936	1.48798	1.5506	2.00373	1.7072	1.67147	1.43792	2.31463	2.20814	1.92562	1.6777	1.48425	2.80336	2.31501	1.8902	1.45083	1.35812
S18	2.53237	2.31002	1.96539	1.7885	1.63957	1.79176	1.90211	1.62149	1.7015	1.51591	2.42354	2.13936	1.86606	1.77831	1.64589	2.23359	2.3394	1.86915	1.83098	1.69482	2.7213	2.44919	2.07023	1.82136	1.64431	2.99573	3.3499	1.96611	1.85494	1.64223	2.37822	2.26818	1.90718	1.80998	1.64796	2.23359	2.14007	1.85745	1.86322	1.61757
S19	2.85263	2.39464	2.03503	1.84158	1.73304	2.70805	2.07944	2.00432	1.73204	1.66431	2.68444	2.25593	2.02142	1.78671	1.68688	2.25129	2.25878	2.07944	1.97679	1.74702	2.698	2.25965	1.993	1.79622	1.65023	2.99573	2.84781	2.29632	1.86172	1.69963	2.28178	2.13445	2.01107	1.84657	1.6822	2.3979	2.47293	2.48491	2.11909	1.61154
S20	2.24819	1.99527	1.69609	1.51623	1.30765	2.42775	1.8563	1.57554	1.41239	1.26074	2.47914	1.92007	1.86165	1.58697	1.42133	2.67415	1.67398	1.59939	1.53623	1.39091	2.42208	2.12707	1.72683	1.61255	1.47614	1.8718	1.92181	1.62268	1.52243	1.43964	2.53897	2.14447	1.89337	1.65586	1.49739	2.07944	2.1848	2.05305	1.61221	1.45362
S21	2.6647	2.40374	2.01655	1.77352	1.61236	3.09104	3.02852	2.14316	1.77677	1.51146	2.95491	2.2882	2.06771	1.85973	1.65221	65535	2.30259	2.00148	1.87359	1.66021	3.26853	2.64061	2.14438	1.87236	1.62514	2.3979	2.2192	1.91692	1.61668	1.43198	2.83648	2.25729	1.92747	1.73082	1.54884	2.89037	2.16905	1.74047	1.44002	1.381
S22	3.05243	2.42715	2.12326	1.9985	1.83085	65535	1.81238	2.0149	2.00533	1.99629	2.68825	2.47946	2.19524	1.98343	1.75514	2.14007	2.2192	2.01045	1.86008	1.72531	2.94848	2.59339	2.31434	2.09628	1.85803	2.56495	2.99573	2.58669	2.32456	1.80946	2.68558	2.35554	2.16141	1.93659	1.7333	2.19722	2.09714	1.68808	1.67688	1.63197

## Sheet: RVKNEANG
	HZ60										HZ120										HZ240										HZ480
	M2					M3					M2					M3					M2					M3					M2					M3
	R100	R150	R200	R250	R300	R100	R150	R200	R250	R300	R100	R150	R200	R250	R300	R100	R150	R200	R250	R300	R100	R150	R200	R250	R300	R100	R150	R200	R250	R300	R100	R150	R200	R250	R300	R100	R150	R200	R250	R300
S12	2.91777	2.42876	2.0322	1.83765	1.6542	2.77259	2.96183	2.23136	2.06241	1.74268	3.16758	2.67884	2.11997	1.84021	1.63755	2.48491	3.09104	2.61007	2.24071	1.76392	2.96398	2.62836	2.12667	1.82881	1.65008	2.07944	3.157	2.72276	2.13312	1.85548	3.17109	2.46347	2.0955	1.81252	1.66489	2.48491	2.62104	2.44957	2.12823	1.89085
S13	2.47148	2.16256	2.01711	1.80148	1.65126	65535	2.51231	2.22462	1.94242	1.65408	2.83973	2.38628	2.01928	1.82011	1.7159	1.79176	1.94591	1.84583	1.85772	1.75031	2.76599	2.50553	2.15834	1.89378	1.7354	2.25129	2.41591	2.33289	1.92369	1.80098	2.61007	2.48491	2.09738	1.89824	1.7219	2.99573	3.3322	2.40486	1.86616	1.77629
S14	2.73131	2.52658	2.18576	1.86031	1.73982	65535	2.75154	1.981	1.59331	1.62202	2.45445	2.30712	2.06468	1.91612	1.74326	2.12026	1.97716	2.01841	1.7346	1.57282	2.81576	2.34676	1.99799	1.78827	1.63119	2.07944	2.50144	1.69823	1.75009	1.64652	3.3673	2.46222	2.08502	1.81694	1.65884	1.94591	2.52573	1.93836	1.62388	1.5506
S15	2.67565	2.35138	2.03983	1.78465	1.56401	2.44235	1.93284	1.95727	1.78609	1.5245	2.94996	2.24196	1.96288	1.73194	1.52456	2.25129	2.36321	2.21297	1.90424	1.56001	2.96284	2.33095	1.94893	1.74108	1.5455	65535	2.34455	2.02287	1.87315	1.71326	2.69278	2.23805	1.9437	1.72781	1.52869	2.3979	2.30259	2.00976	1.93527	1.71312
S16	2.30259	2.17408	2.01114	1.78596	1.61732	2.19722	2.61007	2.31677	1.81281	1.7037	2.84054	2.22544	1.98631	1.82846	1.68093	65535	2.11021	2.00821	1.8446	1.69584	2.66869	2.28173	2.04077	1.82857	1.66156	2.94444	2.19722	1.981	1.74297	1.65505	3.0223	2.18304	1.97172	1.82514	1.65658	65535	2.65324	2.14007	1.92789	1.64909
S17	2.56844	2.36147	2.19366	1.89827	1.66986	65535	2.31911	2.18926	1.80332	1.67964	2.83688	2.42512	2.1838	1.9059	1.78399	65535	2.07944	2.0396	1.84451	1.63691	2.8784	2.47486	2.11373	1.91271	1.73918	65535	2.12026	1.8563	1.75539	1.54282	2.58669	2.53072	2.24071	1.91854	1.69519	2.35138	2.07944	2.54771	1.7492	1.5917
S18	2.61607	2.35138	2.13504	1.87649	1.70167	3.09104	2.99573	2.37491	2.06801	1.85494	2.55148	2.16631	2.06024	1.8718	1.70309	1.7492	1.80555	1.7492	1.63761	1.62087	3.23332	2.21161	2.04909	1.76674	1.61065	65535	2.44235	2.15466	1.93221	1.78167	2.74442	2.31222	2.03234	1.84177	1.6609	2.19722	2.33537	2.02537	2.02595	1.86764
S19	2.95193	2.53722	2.0692	1.97007	1.79873	1.94591	2.19722	1.67896	1.7346	1.63347	2.61496	2.27809	2.12748	1.94406	1.82193	2.89037	2.74084	2.44629	1.981	1.96226	2.22742	2.26478	2.05302	1.84321	1.72277	2.67415	2.04769	2.09404	1.86795	1.72662	3.18183	2.54553	2.12823	1.8492	1.67901	2.3979	2.48491	1.97716	1.79176	1.56862
S20	2.66375	2.49951	2.07132	1.81479	1.63164	65535	2.54553	2.2882	1.7358	1.58882	2.71504	2.3396	2.07944	1.84544	1.68129	2.25129	1.91365	2.26622	1.73092	1.69041	3.07797	2.3152	2.03926	1.84975	1.69837	65535	1.92991	1.981	1.82605	1.65823	2.93784	2.26765	2.08218	1.9011	1.69501	65535	3.10608	2.02228	1.67131	1.56271
S21	2.89591	2.24884	1.90211	1.69562	1.46855	2.30259	2.66259	1.68355	1.59702	1.40989	2.76987	2.38937	2.02458	1.72394	1.49627	3.13549	2.37158	2.07944	1.77166	1.58045	2.93609	2.35834	1.92976	1.70913	1.47414	2.25129	2.12026	1.96478	1.61915	1.43294	2.42239	2.19975	1.91403	1.67948	1.51478	3.49651	1.91239	1.81063	1.60705	1.42403
S22	2.91476	2.2882	1.8936	1.73707	1.51171	65535	2.14658	1.7968	1.61225	1.34425	2.40437	2.02815	1.9037	1.65002	1.50136	1.94591	1.84583	1.75684	1.4816	1.38629	2.67069	2.05633	1.78802	1.57915	1.43583	2.30259	1.76001	1.71829	1.57282	1.40207	2.84246	2.27493	1.86587	1.61039	1.46409	2.25129	1.8589	1.81118	1.64818	1.48745

## Sheet: RVHIPANG
	HZ60										HZ120										HZ240										HZ480
	M2					M3					M2					M3					M2					M3					M2					M3
	R100	R150	R200	R250	R300	R100	R150	R200	R250	R300	R100	R150	R200	R250	R300	R100	R150	R200	R250	R300	R100	R150	R200	R250	R300	R100	R150	R200	R250	R300	R100	R150	R200	R250	R300	R100	R150	R200	R250	R300
S12	3.08649	2.74084	2.19197	1.96901	1.73988	1.60944	2.14007	1.95539	1.75506	1.64609	2.43441	2.32818	2.09357	1.91003	1.74569	3.09104	2.19722	2.17313	1.95921	1.77886	3.02852	2.3771	2.03847	1.86801	1.80308	65535	2.36085	2.08677	2.06318	1.8953	2.69224	2.34074	2.13956	1.92822	1.76314	1.44692	1.79176	1.98959	1.95964	1.8049
S13	2.64302	2.22968	2.13123	1.96219	1.74707	2.89037	1.8563	2.20513	1.96308	1.66746	2.80869	2.23303	1.94129	1.85208	1.68399	65535	2.21297	1.9989	1.84711	1.69584	2.72276	2.25765	2.0545	1.82681	1.68848	2.89037	2.3979	1.92425	1.77348	1.63217	2.56844	2.27032	2.05003	1.86127	1.69436	2.3979	2.06369	1.93152	1.72043	1.68408
S14	3.50513	2.60269	2.22717	1.90553	1.68719	1.94591	3.04452	2.25607	1.99536	1.77519	2.98413	2.67242	2.30452	1.97106	1.7626	2.56495	2.59027	2.31254	2.02815	1.90707	2.52172	2.33249	2.08988	1.88205	1.69275	2.99573	2.41591	2.46964	1.76823	1.70019	2.62008	2.40776	2.04932	1.84014	1.67342	2.94444	2.90872	2.16189	1.92743	1.75427
S15	3.16407	2.34771	2.08116	1.8528	1.66031	65535	2.36712	1.92529	1.72988	1.66126	3.31054	2.55101	2.08478	1.88696	1.74303	65535	3.17805	2.62467	2.0206	1.78271	2.85715	2.41015	2.09409	1.86397	1.71686	2.83321	2.13163	1.96009	2.02228	1.8563	3.0239	2.42876	2.17281	1.92433	1.7584	2.63906	2.26868	2.14398	2.06417	1.85267
S16	2.5093	2.06486	1.78867	1.5886	1.39879	2.19722	1.84583	1.6864	1.43797	1.33724	2.26581	2.01807	1.77281	1.5398	1.39927	2.48491	1.94591	1.79176	1.4852	1.3367	2.26682	2.07191	1.81571	1.60211	1.43515	3.61092	2.04022	1.75604	1.4753	1.31113	2.35903	2.04838	1.7492	1.53349	1.40764	3.43399	2.05839	1.69168	1.42074	1.24782
S17	2.97238	2.45206	2.11897	1.91048	1.74385	65535	2.50553	2.25533	1.91692	1.9064	2.48491	2.22897	2.06727	1.87245	1.7523	2.3979	2.16496	2.10413	1.93747	1.78662	2.65481	2.51843	2.14784	1.88432	1.64796	2.19722	2.3979	2.32949	1.88707	1.6588	2.83688	2.26868	2.10006	1.85961	1.69966	2.07944	2.97893	2.43042	2.06765	1.76398
S18	2.86	2.33916	2.2044	1.98893	1.75813	65535	2.81341	2.72692	2.06978	1.91482	2.89037	2.62467	2.16708	1.95606	1.70262	65535	65535	2.79902	2.27168	1.80124	3.03717	2.52488	2.13445	1.84037	1.65125	65535	65535	2.63906	1.84711	1.72585	2.67797	2.40644	2.15852	1.91606	1.72008	2.89037	2.584	2.59027	2.29422	1.79421
S19	2.66646	2.38604	2.12768	1.79646	1.63556	65535	1.90954	2.01882	1.67997	1.65292	2.75404	2.47637	2.10927	1.88141	1.72814	2.83321	2.50553	2.27924	2.13804	1.80902	2.49674	2.18737	2.03688	1.85261	1.70516	1.94591	2.02228	2.45674	2.22848	1.76015	2.61239	2.34479	2.12918	1.85246	1.69348	2.25129	1.96361	1.87584	1.82301	1.80806
S20	2.87286	2.46779	2.15533	1.94874	1.72913	2.77259	2.60269	2.30259	2.27133	1.81183	3.18444	2.56946	2.16297	1.93914	1.72362	65535	2.54553	2.24374	2.01097	1.76797	2.9672	2.47142	2.16558	1.91736	1.75877	65535	3.3322	2.58022	2.01119	1.86519	2.67069	2.33638	2.10091	1.90833	1.7415	65535	3.06027	1.97408	2.03325	1.8228
S21	2.98631	2.20128	2.013	1.79821	1.59177	1.67398	2.19722	1.8952	1.8569	1.5761	2.24979	2.10278	1.93374	1.78542	1.59456	2.42775	2.18605	1.86915	1.75141	1.48735	2.68755	2.34435	2.01111	1.82601	1.61885	2.03688	2.02228	1.87465	1.77071	1.5317	2.49718	2.1234	1.94591	1.72771	1.58526	1.6864	2.00373	1.74375	1.61785	1.46291
S22	2.24543	1.99243	1.86149	1.67171	1.48493	1.79176	2.06002	1.94591	1.86149	1.59901	2.39201	1.96944	1.77097	1.62154	1.45647	2.04769	1.84892	1.88214	1.67476	1.4402	2.35856	2.17207	1.84607	1.61908	1.45379	2.11021	2.04476	1.87413	1.64142	1.45674	2.4681	2.22176	1.81139	1.60252	1.43668	2.70805	2.04476	1.81403	1.60944	1.35874
