# Supplementary material for: On the Calculation of Sample Entropy Using Continuous and Discrete Human Gait Data
Source: Entropy (Basel). 2018 Oct 5;20(10):764. doi: 10.3390/e20100764 (PMC6402504; doi:10.3390/e20100764)
Supplement: Supplementary file 1 [file entropy-20-00764-s001.zip › supplementary data/Code Used/Sample Entropy Govindan2007/InputStruct.m]

function [ S ] = InputStruct( S )
check = 0;
fields = fieldnames(S);
for i = 1:length(fields)
    try
        fields2 = fieldnames(S.(fields{i}));
    end
    if exist('fields2')
        for j = 1:length(fields2)
            S.([fields{i} '_' strrep(fields2{j},'_','')]) = S.(fields{i}).(fields2{j});
            S.(fields{i}) = rmfield(S.(fields{i}),fields2{j});
            check = 1;
        end
        clear fields2;
        S = rmfield(S,fields{i});
    end
end
if check == 1
    S = InputStruct(S);
end
end
