# Supplementary material for: On the Calculation of Sample Entropy Using Continuous and Discrete Human Gait Data
Source: Entropy (Basel). 2018 Oct 5;20(10):764. doi: 10.3390/e20100764 (PMC6402504; doi:10.3390/e20100764)
Supplement: Supplementary file 1 [file entropy-20-00764-s001.zip › supplementary data/Code Used/Sample Entropy Govindan2007/parallel_matlab.submit]

#!/bin/sh
#SBATCH --nodes=1
#SBATCH --ntasks-per-node=16
#SBATCH --time=168:00:00
#SBATCH --mem-per-cpu=5120
#SBATCH --job-name=WD_AaP
#SBATCH --error=/work/biomechanics/wdenton/job.%J.err
#SBATCH --output=/work/biomechanics/wdenton/job.%J.out
module load matlab/r2014b
matlab -nodisplay -r "TuskerSampEn_Govindan2007, quit"
