# Supplementary material for: On the Calculation of Sample Entropy Using Continuous and Discrete Human Gait Data
Source: Entropy (Basel). 2018 Oct 5;20(10):764. doi: 10.3390/e20100764 (PMC6402504; doi:10.3390/e20100764)
Supplement: Supplementary file 1 [file entropy-20-00764-s001.zip › supplementary data/Code Used/Sample Entropy/SampEn_ROM.m]

clear all; close all; clc;
M = 2:3;
R = 0:0.05:0.3;

[file, path] = uigetfile('*.mat', 'Please select .mat file.');
load(fullfile(path,file));
Input = InputStruct(Input);

fields = fieldnames(Input);
for i = 1:length(fields)
    for m = M
        for r = R
            Output.([fields{i} '_M' num2str(m) '_R' num2str(r*1000)]) = Samp_Ent(Input.(fields{i})(1:400),m,r);
        end
    end
end
Output = OutputStruct(Output);
