# Supplementary material for: On the Calculation of Sample Entropy Using Continuous and Discrete Human Gait Data
Source: Entropy (Basel). 2018 Oct 5;20(10):764. doi: 10.3390/e20100764 (PMC6402504; doi:10.3390/e20100764)
Supplement: Supplementary file 1 [file entropy-20-00764-s001.zip › supplementary data/Generated_continuous.xlsx]

## Sheet: PERIODANDAMPLITUDE Random
	HZ60										HZ120										HZ240										HZ480
	M2					M3					M2					M3					M2					M3					M2					M3
	R10	R15	R20	R25	R30	R10	R15	R20	R25	R30	R10	R15	R20	R25	R30	R10	R15	R20	R25	R30	R10	R15	R20	R25	R30	R10	R15	R20	R25	R30	R10	R15	R20	R25	R30	R10	R15	R20	R25	R30
	RANDOM	RANDOM	RANDOM	RANDOM	RANDOM	RANDOM	RANDOM	RANDOM	RANDOM	RANDOM	RANDOM	RANDOM	RANDOM	RANDOM	RANDOM	RANDOM	RANDOM	RANDOM	RANDOM	RANDOM	RANDOM	RANDOM	RANDOM	RANDOM	RANDOM	RANDOM	RANDOM	RANDOM	RANDOM	RANDOM	RANDOM	RANDOM	RANDOM	RANDOM	RANDOM	RANDOM	RANDOM	RANDOM	RANDOM	RANDOM
T1	0.0844473	0.0669884	0.0551982	0.0466337	0.0400388	0.0609999	0.0529841	0.046503	0.0410552	0.0364501	0.042	0.0334178	0.0275663	0.0233005	0.02001	0.0298983	0.0263463	0.023176	0.0204989	0.0182108	0.0209222	0.0166888	0.0137744	0.0116463	0.0100028	0.0147774	0.0131333	0.0115706	0.0102419	0.00910195	0.0104439	0.00833952	0.00688499	0.00582223	0.00500087	0.00735154	0.00655653	0.00578102	0.00511908	0.00454991
T2	0.106799	0.0844658	0.0698497	0.058947	0.0504285	0.0782447	0.0670022	0.0589994	0.0521779	0.0463545	0.0538483	0.0427954	0.0353238	0.0297766	0.0254539	0.0383334	0.0337429	0.0296838	0.0262327	0.0232782	0.0270689	0.0215256	0.0177581	0.014963	0.0127872	0.0191319	0.0169196	0.0148953	0.0131578	0.011667	0.0135132	0.0107559	0.00887631	0.00748025	0.00639287	0.00952005	0.00844574	0.00744226	0.00657649	0.00583214
T3	0.112107	0.0887295	0.0732043	0.0618379	0.0530169	0.0811138	0.0690962	0.0605689	0.0536054	0.0476535	0.0555462	0.0442712	0.0365617	0.0308928	0.0264942	0.0392237	0.0343594	0.0302177	0.0267528	0.0238044	0.0279508	0.0222825	0.0183919	0.0155302	0.0133144	0.0195943	0.0172261	0.0151581	0.0134131	0.0119277	0.013955	0.0111338	0.00919304	0.00776372	0.00665643	0.00975328	0.00859853	0.00757398	0.0067039	0.00596251
T4	0.0920532	0.0737811	0.0613443	0.0520702	0.0446973	0.0653853	0.0566932	0.0501015	0.0444494	0.0396351	0.0464139	0.037309	0.0309922	0.0262726	0.0225362	0.0321956	0.0284335	0.0251495	0.0223112	0.0198975	0.0231275	0.0186302	0.0154865	0.0131317	0.0112652	0.0159333	0.0141695	0.0125568	0.0111474	0.00994449	0.0115912	0.00934041	0.0077626	0.00658025	0.00564379	0.00795363	0.00708997	0.00628539	0.00558009	0.00497818
T5	0.132231	0.104388	0.0860598	0.0727034	0.062362	0.0972273	0.0824822	0.0719346	0.0635667	0.0564708	0.0654307	0.0520632	0.0429936	0.0363214	0.0311609	0.0468816	0.0409314	0.0359127	0.0317337	0.0282044	0.0326443	0.0259993	0.0214828	0.0181541	0.0155773	0.0232762	0.0203975	0.0179336	0.0158551	0.0140956	0.0162953	0.0129913	0.0107377	0.00907528	0.00778781	0.0115765	0.0101808	0.00895995	0.0079246	0.00704628
T6	0.116345	0.0921981	0.0760797	0.0641839	0.05488	0.0850732	0.0727587	0.0636919	0.0562341	0.0498151	0.0586919	0.0467698	0.0385516	0.0324669	0.0277362	0.0415146	0.0365219	0.0320161	0.028199	0.0249665	0.0295508	0.0235454	0.0193951	0.0163242	0.0139402	0.0207477	0.0183009	0.0160506	0.0141299	0.0125058	0.0148242	0.0118121	0.00972701	0.00818462	0.00698786	0.0103684	0.00916391	0.00803699	0.00707403	0.00625955
T7	0.242243	0.19249	0.158367	0.133196	0.113873	0.179406	0.153609	0.133698	0.117646	0.104209	0.120959	0.0958444	0.0790128	0.0665393	0.0569109	0.0892624	0.0760802	0.0664993	0.0587009	0.0520587	0.0601724	0.0478755	0.0394819	0.0332587	0.0284485	0.0438283	0.0379264	0.0332099	0.0293241	0.0260166	0.030055	0.0239255	0.0197351	0.0166259	0.0142222	0.0218335	0.018932	0.0165942	0.0146556	0.013005
T8	0.103614	0.0821388	0.0678524	0.0571819	0.0488299	0.0744797	0.0636867	0.0561795	0.0497256	0.0441809	0.0513337	0.0410105	0.033878	0.0285682	0.0244017	0.0360714	0.0317124	0.0279996	0.0248238	0.0220684	0.0255824	0.0204827	0.016928	0.0142793	0.0121978	0.0178381	0.0158083	0.0139779	0.0124027	0.0110288	0.0127708	0.0102346	0.00846153	0.00713859	0.00609812	0.0088736	0.0078911	0.00698381	0.00619913	0.00551315
T9	0.0938919	0.0748208	0.0620207	0.0523277	0.0447288	0.0672202	0.058457	0.051809	0.0459105	0.0408004	0.047313	0.0378338	0.0313181	0.0263884	0.0225365	0.0330126	0.0293797	0.0260134	0.0230501	0.0204749	0.0235779	0.0188951	0.0156477	0.0131889	0.0112656	0.0163159	0.0146444	0.0129852	0.0115156	0.010233	0.0118177	0.00947266	0.0078426	0.00660817	0.00564332	0.00814475	0.00732972	0.00650114	0.00576461	0.00512157
T10	0.106779	0.0845518	0.0697994	0.0587489	0.0501541	0.0777098	0.0665027	0.0586326	0.0519166	0.0461161	0.0538266	0.0428473	0.035289	0.0296773	0.0253096	0.0380257	0.033458	0.029507	0.0261053	0.0231518	0.0270677	0.0215564	0.0177406	0.0149118	0.0127129	0.018986	0.0167846	0.0148062	0.0130928	0.0116045	0.0135724	0.0108103	0.00889369	0.00747346	0.00637089	0.00948531	0.00840805	0.00741685	0.00655676	0.00580995
T11	0.105519	0.0840572	0.0698083	0.0594615	0.0513478	0.0771626	0.0661318	0.0583878	0.0519766	0.046555	0.0532275	0.0425656	0.0353326	0.0300499	0.0259413	0.0378377	0.0332885	0.0293673	0.0261209	0.0233841	0.0265332	0.021257	0.0176561	0.0150193	0.0129673	0.0187369	0.0165919	0.0146645	0.0130509	0.0116868	0.0133069	0.010661	0.00885345	0.00752983	0.00650031	0.00936311	0.00830826	0.00734366	0.00653533	0.00585093
avg.	0.117821	0.0935099	0.0772349	0.0652084	0.0558507	0.0858202	0.0735821	0.0645915	0.057115	0.0507492	0.0589628	0.0469753	0.0388018	0.0327504	0.0280447	0.0420234	0.0367504	0.032322	0.0285936	0.0254091	0.0294726	0.0235217	0.0194312	0.0164007	0.0140436	0.0208333	0.0183548	0.0161644	0.0143029	0.0127102	0.0147405	0.0117706	0.00972436	0.00820748	0.00702768	0.010384	0.00917315	0.00808357	0.0071536	0.00635719
std.	0.0411981	0.0327004	0.0267998	0.0224677	0.0191822	0.031068	0.0264393	0.0228099	0.0199888	0.0176575	0.0204975	0.0161577	0.0132923	0.0111713	0.00954699	0.0155814	0.0130003	0.0112924	0.00994379	0.00880196	0.0101727	0.00806235	0.00663511	0.00557861	0.00476802	0.00761007	0.00647487	0.00563604	0.00496387	0.00439654	0.00507493	0.00402423	0.00331302	0.00278608	0.00238166	0.00378879	0.00322873	0.00281414	0.00247918	0.00219652
TRANSFORMED DATA
	HZ60										HZ120										HZ240										HZ480
	M2					M3					M2					M3					M2					M3					M2					M3
	R10	R15	R20	R25	R30	R10	R15	R20	R25	R30	R10	R15	R20	R25	R30	R10	R15	R20	R25	R30	R10	R15	R20	R25	R30	R10	R15	R20	R25	R30	R10	R15	R20	R25	R30	R10	R15	R20	R25	R30
T1	11.8417	14.928	18.1165	21.4437	24.9758	16.3935	18.8736	21.504	24.3574	27.4348	23.8095	29.9242	36.2761	42.9176	49.9749	33.4467	37.956	43.1481	48.7832	54.9126	47.7962	59.9206	72.5986	85.864	99.9715	67.6708	76.1425	86.4259	97.6377	109.867	95.7494	119.911	145.243	171.756	199.965	136.026	152.52	172.98	195.347	219.785
T2	9.36334	11.8391	14.3164	16.9644	19.8301	12.7804	14.9249	16.9493	19.1652	21.5729	18.5707	23.367	28.3095	33.5834	39.2868	26.0869	29.6359	33.6884	38.1203	42.9586	36.9427	46.4564	56.3124	66.8317	78.2029	52.2687	59.103	67.135	76.0008	85.7119	74.0015	92.9719	112.659	133.685	156.424	105.041	118.403	134.368	152.057	171.464
T3	8.92004	11.2702	13.6604	16.1713	18.8619	12.3284	14.4726	16.5101	18.6548	20.9848	18.003	22.5881	27.351	32.37	37.7441	25.4948	29.1041	33.0932	37.3792	42.009	35.7771	44.8783	54.3719	64.3905	75.1064	51.0353	58.0515	65.9715	74.5541	83.8382	71.659	89.8164	108.778	128.804	150.231	102.53	116.299	132.031	149.167	167.715
T4	10.8633	13.5536	16.3014	19.2048	22.3727	15.2939	17.6388	19.9595	22.4975	25.2301	21.5453	26.8032	32.2662	38.0625	44.3731	31.0601	35.1698	39.7622	44.8205	50.2575	43.2385	53.6764	64.5722	76.1515	88.7693	62.7615	70.5743	79.6383	89.7067	100.558	86.2726	107.062	128.823	151.97	177.186	125.729	141.044	159.099	179.208	200.877
T5	7.56253	9.57961	11.6198	13.7545	16.0354	10.2852	12.1238	13.9015	15.7315	17.7083	15.2833	19.2074	23.2593	27.532	32.0915	21.3303	24.4311	27.8453	31.5123	35.4555	30.6333	38.4626	46.5488	55.0841	64.196	42.9623	49.0257	55.7611	63.0712	70.9442	61.3674	76.9749	93.1297	110.189	128.406	86.3819	98.2241	111.608	126.189	141.919
T6	8.59511	10.8462	13.1441	15.5802	18.2216	11.7546	13.7441	15.7006	17.7828	20.0742	17.0381	21.3813	25.9393	30.8006	36.0539	24.0879	27.3808	31.2343	35.4622	40.0537	33.84	42.4712	51.5594	61.2587	71.7352	48.1981	54.6421	62.303	70.7717	79.9627	67.4573	84.6587	102.806	122.18	143.105	96.4468	109.124	124.425	141.362	159.756
T7	4.12809	5.19508	6.31444	7.50775	8.78168	5.57396	6.51005	7.47954	8.50004	9.59607	8.2673	10.4336	12.6562	15.0287	17.5713	11.2029	13.144	15.0377	17.0355	19.2091	16.6189	20.8875	25.3281	30.0673	35.1513	22.8163	26.3669	30.1115	34.1016	38.4369	33.2723	41.7965	50.6712	60.1472	70.3124	45.8013	52.8206	60.2619	68.2335	76.8937
T8	9.65117	12.1745	14.7379	17.4881	20.4792	13.4265	15.7019	17.8001	20.1104	22.6342	19.4804	24.384	29.5177	35.0039	40.9808	27.7228	31.5334	35.7147	40.2839	45.3136	39.0894	48.8216	59.0738	70.0315	81.9819	56.0597	63.2581	71.5413	80.6276	90.6715	78.3038	97.7078	118.182	140.084	163.985	112.694	126.725	143.188	161.313	181.384
T9	10.6505	13.3653	16.1237	19.1103	22.357	14.8765	17.1066	19.3017	21.7815	24.5096	21.1359	26.4314	31.9304	37.8954	44.3724	30.2914	34.0371	38.4418	43.3838	48.8402	42.4126	52.9237	63.9072	75.8214	88.7658	61.2898	68.2854	77.0107	86.8387	97.7227	84.6187	105.567	127.509	151.328	177.201	122.778	136.431	153.819	173.472	195.253
T10	9.36513	11.8271	14.3268	17.0216	19.9385	12.8684	15.037	17.0554	19.2617	21.6844	18.5782	23.3387	28.3374	33.6958	39.5107	26.298	29.8882	33.8903	38.3064	43.1933	36.9444	46.39	56.3677	67.0612	78.66	52.6703	59.5784	67.5394	76.3777	86.1737	73.679	92.5042	112.439	133.807	156.964	105.426	118.934	134.828	152.514	172.118
T11	9.47694	11.8967	14.3249	16.8176	19.475	12.9597	15.1213	17.1269	19.2394	21.48	18.7873	23.4931	28.3025	33.2779	38.5485	26.4287	30.0404	34.0515	38.2835	42.7641	37.6886	47.0434	56.6377	66.5808	77.1169	53.3705	60.2703	68.192	76.6231	85.5666	75.1487	93.7997	112.95	132.805	153.839	106.802	120.362	136.172	153.015	170.913

## Sheet: PERIODANDAMPLITUDE Periodic
	HZ60										HZ120										HZ240										HZ480
	M2					M3					M2					M3					M2					M3					M2					M3
	R10	R15	R20	R25	R30	R10	R15	R20	R25	R30	R10	R15	R20	R25	R30	R10	R15	R20	R25	R30	R10	R15	R20	R25	R30	R10	R15	R20	R25	R30	R10	R15	R20	R25	R30	R10	R15	R20	R25	R30	R30
	PERIODIC	PERIODIC	PERIODIC	PERIODIC	PERIODIC	PERIODIC	PERIODIC	PERIODIC	PERIODIC	PERIODIC	PERIODIC	PERIODIC	PERIODIC	PERIODIC	PERIODIC	PERIODIC	PERIODIC	PERIODIC	PERIODIC	PERIODIC	PERIODIC	PERIODIC	PERIODIC	PERIODIC	PERIODIC	PERIODIC	PERIODIC	PERIODIC	PERIODIC	PERIODIC	PERIODIC	PERIODIC	PERIODIC	PERIODIC	PERIODIC	PERIODIC	PERIODIC	PERIODIC	PERIODIC	PERIODIC
T1	0.0256746	0.0200692	0.0166218	0.014478	0.013112	0.0161549	0.014423	0.0125847	0.0106002	0.00894899	0.0126669	0.010026	0.00831759	0.00724195	0.00654818	0.00794799	0.0072326	0.00631467	0.00530758	0.00446709	0.00633365	0.00500552	0.00415679	0.00362048	0.0032731	0.00398289	0.00360768	0.00315541	0.00265401	0.00223262	0.00316421	0.00250138	0.00207776	0.00181003	0.00163639	0.00198911	0.00180239	0.00157706	0.00132682	0.00111614
T2	0.0323144	0.024368	0.0196325	0.0171075	0.0149626	0.0203387	0.018137	0.0154972	0.0134801	0.0114582	0.016018	0.0126209	0.0104298	0.00901188	0.00809321	0.0101266	0.00914507	0.00804632	0.00678576	0.00573631	0.00814168	0.00643063	0.0053475	0.00465738	0.00421301	0.00512423	0.00462722	0.00405657	0.00340966	0.00286938	0.00406577	0.00321612	0.00267208	0.00232896	0.00210578	0.00255195	0.00231494	0.00202595	0.00170537	0.00143399
T3	0.0332708	0.0261918	0.0216875	0.0187654	0.0168665	0.0209387	0.0189285	0.0166785	0.014057	0.0118603	0.0165858	0.0131029	0.0108271	0.00937199	0.00842961	0.0104288	0.00949081	0.00832329	0.00701742	0.00592648	0.00843277	0.00668074	0.00556026	0.0048519	0.00439605	0.00528585	0.00480736	0.00419954	0.0035267	0.00296337	0.00422015	0.00333851	0.0027785	0.00242614	0.00219763	0.00264928	0.00240084	0.00209826	0.00176352	0.00148112
T4	0.027135	0.0213334	0.0174557	0.0149898	0.0133636	0.0171527	0.0155668	0.0136521	0.0115811	0.00982362	0.0139522	0.0110019	0.00910503	0.00792087	0.00714812	0.00877456	0.00795577	0.00693346	0.00584764	0.00492431	0.00694883	0.0054915	0.00455315	0.00396051	0.00357198	0.0043673	0.00396312	0.0034693	0.0029242	0.00245956	0.00349904	0.00276752	0.00230256	0.0020091	0.00181779	0.00219707	0.0019912	0.00174148	0.00146478	0.00122972
T5	0.0396829	0.0311341	0.0257537	0.0224599	0.0203484	0.0249413	0.0223712	0.0194595	0.0163765	0.0138026	0.0197876	0.0155379	0.0128758	0.0112266	0.0101669	0.0124251	0.0111612	0.00973	0.00818772	0.0068951	0.00978596	0.00774246	0.00644279	0.00561935	0.00508537	0.00613587	0.00557121	0.00487723	0.00410264	0.0034495	0.00489401	0.003871	0.00321963	0.00280951	0.00254242	0.00307307	0.00278543	0.00243682	0.00205155	0.00172444
T6	0.0333805	0.0263299	0.0213623	0.0181076	0.0159615	0.0210566	0.0193157	0.0170553	0.0145213	0.0124037	0.017292	0.0136503	0.0112151	0.00966727	0.0086474	0.0109026	0.00992275	0.00871396	0.00738594	0.00625389	0.00880049	0.00695892	0.005763	0.00500808	0.00451361	0.00552883	0.00502515	0.0044027	0.00371565	0.00313059	0.0044419	0.0035145	0.00292307	0.00255029	0.0023077	0.00278773	0.00252814	0.00221251	0.00186238	0.00156541
T7	0.0725724	0.0570572	0.0471979	0.0409902	0.0369423	0.0460349	0.0413016	0.036071	0.0303619	0.0255537	0.0360364	0.0284353	0.0235526	0.0204714	0.018461	0.0226878	0.0205286	0.0179693	0.0151543	0.0127648	0.0179765	0.0142077	0.0117745	0.0102335	0.00922801	0.0112965	0.010253	0.00898439	0.00757523	0.00638007	0.00897929	0.00710002	0.00588568	0.00511584	0.00461344	0.00564036	0.00512218	0.0044907	0.00378675	0.00318946
T8	0.0311344	0.0243953	0.0202051	0.0176165	0.0159265	0.0195882	0.0175701	0.0153249	0.0129212	0.0108862	0.0155252	0.0121813	0.0100959	0.00880248	0.00796004	0.00975423	0.00876803	0.00765535	0.00645542	0.00544049	0.00771607	0.00608453	0.00505052	0.00440391	0.00397956	0.00484418	0.00438746	0.00383545	0.00323288	0.00272064	0.00384678	0.003041	0.00252599	0.00220118	0.00198936	0.00241739	0.00219098	0.00191854	0.0016161	0.00135967
T9	0.027135	0.0213334	0.0174557	0.0149898	0.0133636	0.0171527	0.0155668	0.0136521	0.0115811	0.00982362	0.0139522	0.0110019	0.00910503	0.00792087	0.00714812	0.00877456	0.00795577	0.00693346	0.00584764	0.00492431	0.00694883	0.0054915	0.00455315	0.00396051	0.00357198	0.0043673	0.00396312	0.0034693	0.0029242	0.00245956	0.00349904	0.00276752	0.00230256	0.0020091	0.00181779	0.00219707	0.0019912	0.00174148	0.00146478	0.00122972
T10	0.0305297	0.0244238	0.0198488	0.0167882	0.0148661	0.0191789	0.0179791	0.0158054	0.0133864	0.0115093	0.0159876	0.0126053	0.0103679	0.00893864	0.00799918	0.0100741	0.00916005	0.00805459	0.00682219	0.00577908	0.00812089	0.00641587	0.00531631	0.00461822	0.00416203	0.00510528	0.00463287	0.00406567	0.00343077	0.00289253	0.00409437	0.00323887	0.00269295	0.00234861	0.00212429	0.00256972	0.00233121	0.00204161	0.00171948	0.00144634
T11	0.0310874	0.0244087	0.0199161	0.0170269	0.0151029	0.0197258	0.0177956	0.0157213	0.0133712	0.0113683	0.0160359	0.012638	0.0104432	0.00906178	0.00814991	0.0101092	0.00913487	0.0080116	0.00677473	0.00570983	0.0080101	0.00631352	0.00521928	0.00452971	0.00407412	0.00504955	0.00456159	0.00400369	0.00338617	0.00285399	0.00402855	0.00318585	0.0026445	0.00230157	0.00207834	0.00252942	0.00229547	0.00201223	0.00169577	0.0014275

## Sheet: PERIODANDAMPLITUDE Chaotic
	HZ60										HZ120										HZ240										HZ480
	M2					M3					M2					M3					M2					M3					M2					M3
	R10	R15	R20	R25	R30	R10	R15	R20	R25	R30	R10	R15	R20	R25	R30	R10	R15	R20	R25	R30	R10	R15	R20	R25	R30	R10	R15	R20	R25	R30	R10	R15	R20	R25	R30	R10	R15	R20	R25	R30
	CHAOTIC	CHAOTIC	CHAOTIC	CHAOTIC	CHAOTIC	CHAOTIC	CHAOTIC	CHAOTIC	CHAOTIC	CHAOTIC	CHAOTIC	CHAOTIC	CHAOTIC	CHAOTIC	CHAOTIC	CHAOTIC	CHAOTIC	CHAOTIC	CHAOTIC	CHAOTIC	CHAOTIC	CHAOTIC	CHAOTIC	CHAOTIC	CHAOTIC	CHAOTIC	CHAOTIC	CHAOTIC	CHAOTIC	CHAOTIC	CHAOTIC	CHAOTIC	CHAOTIC	CHAOTIC	CHAOTIC	CHAOTIC	CHAOTIC	CHAOTIC	CHAOTIC	CHAOTIC
T1	0.0562853	0.0403173	0.0304877	0.0241132	0.0196929	0.0474331	0.0366823	0.0290185	0.023472	0.0193311	0.0281016	0.0201274	0.0152352	0.0120508	0.00984507	0.0236025	0.0182904	0.0144942	0.0117271	0.0096647	0.0140321	0.0100583	0.00761559	0.00602454	0.00492194	0.011756	0.0091359	0.00724373	0.00586231	0.00483125	0.00701191	0.00502773	0.00380724	0.00301199	0.00246081	0.00586882	0.00456569	0.00362095	0.00293071	0.00241544
T2	0.065181	0.0456278	0.034049	0.0264942	0.0213221	0.0540968	0.0406415	0.0319372	0.02571	0.0210463	0.0326966	0.0230013	0.0172062	0.0134545	0.0109172	0.0269201	0.0204374	0.0160308	0.0128634	0.0105199	0.0163925	0.0115444	0.00865378	0.00679049	0.00553327	0.0134786	0.0102478	0.00803104	0.00643869	0.00525964	0.00819057	0.00577061	0.00432617	0.00339498	0.0027664	0.00672854	0.0051215	0.00401469	0.00321892	0.00262952
T3	0.0679762	0.0474136	0.0354268	0.0277021	0.0224696	0.0583053	0.043767	0.0340391	0.0269733	0.0217805	0.0338282	0.0237014	0.0176992	0.0138446	0.0112318	0.0288466	0.0218714	0.0170023	0.0134777	0.0108844	0.0168827	0.0118471	0.00884733	0.00692089	0.00561522	0.014373	0.0109287	0.00849751	0.00673724	0.00544147	0.00845542	0.00593495	0.00443795	0.0034782	0.00282833	0.0071997	0.00547534	0.00425512	0.00337112	0.00272076
T4	0.0575996	0.0407897	0.0306761	0.0241169	0.01958	0.0475515	0.0363328	0.0286357	0.0230701	0.0189372	0.028912	0.0205251	0.0154867	0.0122456	0.0100116	0.0238011	0.018287	0.0143753	0.0115718	0.009477	0.0144248	0.0102548	0.00774031	0.00612119	0.00500486	0.0118453	0.00913037	0.00718277	0.00578346	0.00473736	0.00722073	0.00513522	0.00388052	0.00307381	0.00251799	0.00592865	0.00457204	0.00359574	0.00289416	0.00236932
T5	0.0768155	0.053176	0.03931	0.0305584	0.0247636	0.0642396	0.0477977	0.036986	0.0294336	0.0239106	0.0382353	0.0265611	0.0196487	0.0152724	0.0123795	0.0318019	0.0238597	0.0184824	0.0147086	0.011951	0.0191062	0.0132722	0.00982175	0.0076349	0.00618909	0.0158776	0.011917	0.00923739	0.00735256	0.00597461	0.00954613	0.00663475	0.00491017	0.00381701	0.00309436	0.00792663	0.00595607	0.00461774	0.00367573	0.00298706
T6	0.0783988	0.0561683	0.0425211	0.0333544	0.0269026	0.0637061	0.0489952	0.0391492	0.0319572	0.026435	0.0393028	0.0283016	0.0214461	0.0168808	0.0137055	0.0317147	0.02471	0.0197351	0.016055	0.0132692	0.0197192	0.0141974	0.010773	0.00850325	0.00692777	0.0159131	0.0124082	0.00990757	0.00805348	0.00664811	0.00987586	0.00711009	0.0054001	0.00426867	0.00348454	0.00796945	0.00621834	0.00496445	0.00403349	0.00332746
T7	0.147168	0.103704	0.0777869	0.0609424	0.0494777	0.124682	0.0943115	0.0737615	0.0590467	0.0481228	0.0737345	0.051775	0.0388167	0.0304367	0.0247464	0.0624332	0.0470283	0.0367922	0.0294872	0.0240639	0.0367645	0.0258854	0.0194006	0.0152145	0.0123717	0.0310385	0.0235005	0.0183891	0.0147378	0.0120291	0.0183715	0.0129402	0.00969852	0.00760608	0.00618556	0.0155027	0.011746	0.00919174	0.00736768	0.00601412
T8	0.0622809	0.0437159	0.0327203	0.0257137	0.021019	0.0521168	0.0394065	0.0308278	0.0246103	0.019999	0.0309928	0.0218348	0.016349	0.0128505	0.010506	0.0257915	0.0196656	0.0153976	0.012298	0.0099951	0.0154613	0.0109109	0.00817193	0.0064242	0.00525203	0.0128385	0.00982321	0.00769514	0.00614748	0.00499655	0.00772445	0.00545384	0.00408529	0.00321176	0.00262585	0.00640816	0.00490921	0.0038465	0.00307332	0.00249808
T9	0.0625229	0.0448676	0.0339765	0.026726	0.0216692	0.0507659	0.0393004	0.0314057	0.0255576	0.0211991	0.0314154	0.0225456	0.0171001	0.0135002	0.0109995	0.0254186	0.0197696	0.0157848	0.0128376	0.0106309	0.0156788	0.0112643	0.00854666	0.00674878	0.005499	0.0126483	0.00987216	0.00788718	0.00641696	0.00531418	0.00784927	0.00563932	0.00428089	0.00338391	0.00276129	0.0063305	0.00494453	0.00394944	0.00321244	0.00265946
T10	0.07023	0.0500281	0.0378437	0.029755	0.0241157	0.0588567	0.0451713	0.035898	0.0291016	0.0239405	0.0352569	0.0252325	0.0191193	0.0151018	0.0123162	0.029414	0.0228293	0.0180868	0.0146152	0.0119995	0.017679	0.012667	0.00961623	0.00761563	0.00623218	0.0147543	0.0114728	0.00907647	0.00732372	0.00600449	0.00883448	0.00633102	0.00480742	0.00380754	0.00311586	0.00736592	0.00573221	0.00453722	0.00366147	0.00300188
T11	0.0662944	0.0467438	0.0351511	0.0274332	0.0221069	0.056852	0.0431075	0.0340243	0.027252	0.0222247	0.033293	0.0235923	0.0177668	0.0139477	0.0113075	0.0284435	0.021783	0.0170943	0.0136595	0.0111041	0.0166138	0.0117907	0.00888088	0.00697217	0.00565286	0.0141648	0.010885	0.00854271	0.00682725	0.00555108	0.00832168	0.00590777	0.00445403	0.00350227	0.00284443	0.00709781	0.00545389	0.00427652	0.00341554	0.00277471

## Sheet: PERIOD Random
	HZ60										HZ120										HZ240										HZ480
	M2					M3					M2					M3					M2					M3					M2					M3
	R10	R15	R20	R25	R30	R10	R15	R20	R25	R30	R10	R15	R20	R25	R30	R10	R15	R20	R25	R30	R10	R15	R20	R25	R30	R10	R15	R20	R25	R30	R10	R15	R20	R25	R30	R10	R15	R20	R25	R30
	RANDOM	RANDOM	RANDOM	RANDOM	RANDOM	RANDOM	RANDOM	RANDOM	RANDOM	RANDOM	RANDOM	RANDOM	RANDOM	RANDOM	RANDOM	RANDOM	RANDOM	RANDOM	RANDOM	RANDOM	RANDOM	RANDOM	RANDOM	RANDOM	RANDOM	RANDOM	RANDOM	RANDOM	RANDOM	RANDOM	RANDOM	RANDOM	RANDOM	RANDOM	RANDOM	RANDOM	RANDOM	RANDOM	RANDOM	RANDOM
T1	0.0545543	0.0438021	0.0364798	0.0310916	0.0269511	0.0393041	0.03518	0.031846	0.0288432	0.026152	0.0272441	0.0218794	0.0182305	0.0155421	0.0134711	0.0195953	0.0175679	0.0159035	0.0144152	0.0130696	0.0136126	0.0109368	0.00911323	0.00777004	0.00673464	0.0097785	0.00877676	0.00794849	0.00720603	0.00653372	0.00686974	0.00551633	0.00459038	0.00390837	0.00338357	0.00484507	0.0043492	0.00394106	0.00357537	0.0032441
T2	0.0651624	0.0527672	0.0444823	0.038303	0.033533	0.0545459	0.0484707	0.0436502	0.0393644	0.0354922	0.0342391	0.0276752	0.0231673	0.0198026	0.0172101	0.0258958	0.0231287	0.0208669	0.0188952	0.0171107	0.0175414	0.0141543	0.0118123	0.0100611	0.00871427	0.0126499	0.0113012	0.0102066	0.00925886	0.00840153	0.00887644	0.00715565	0.00596289	0.00506985	0.00438407	0.00625495	0.00558722	0.00504927	0.00458413	0.00416363
T3	0.0718066	0.0577504	0.0483613	0.0414202	0.0360144	0.0531036	0.0474968	0.0431184	0.0391881	0.0355994	0.0357895	0.0288708	0.0241721	0.0206997	0.0180065	0.0263565	0.0237473	0.0215404	0.0195776	0.0177937	0.0183349	0.0147711	0.0123307	0.0105232	0.00912336	0.0128734	0.0115998	0.0105324	0.00959021	0.00873196	0.00916383	0.00738428	0.00616468	0.00526106	0.0045613	0.00643044	0.00579779	0.00526529	0.00479439	0.00436547
T4	0.0569805	0.0461523	0.0389934	0.0337274	0.0296565	0.0446685	0.040094	0.036482	0.0332538	0.0303023	0.0296168	0.0240042	0.0202222	0.0173942	0.0151969	0.0214904	0.0192878	0.0175494	0.01605	0.0146701	0.0147984	0.0119992	0.0101091	0.00869557	0.00759763	0.0107232	0.00963775	0.00877111	0.00802298	0.00733323	0.00747057	0.00605721	0.00509962	0.00438026	0.00382166	0.00531518	0.00477362	0.00434455	0.00397648	0.00363733
T5	0.0852003	0.0684611	0.0573044	0.0489734	0.0425211	0.0607409	0.0543559	0.0492792	0.044832	0.0408192	0.0424748	0.0342226	0.0286361	0.0244795	0.0212559	0.0301992	0.0271411	0.0246247	0.0224079	0.020403	0.0212364	0.0171068	0.0143141	0.0122376	0.0106265	0.0150981	0.0135554	0.012308	0.0112016	0.0101989	0.0106145	0.0085519	0.00715615	0.00611826	0.00531289	0.00754349	0.00677519	0.00615266	0.00560014	0.0050991
T6	0.0704591	0.0573977	0.0487389	0.0422527	0.0372362	0.0597125	0.0532531	0.0483128	0.0438991	0.0397753	0.0371244	0.0302587	0.0255281	0.0219825	0.0192052	0.0282251	0.0253689	0.0230264	0.020984	0.0191112	0.019065	0.0155155	0.013053	0.0112004	0.00974825	0.0137812	0.0123789	0.0112405	0.0102581	0.00936247	0.00965702	0.00785315	0.00659823	0.00565174	0.0049102	0.00681012	0.00611547	0.00555503	0.00507259	0.00463444
T7	0.155749	0.12566	0.105288	0.0901382	0.0784853	0.113298	0.101839	0.0922728	0.0840911	0.0766197	0.0778982	0.0627491	0.0525675	0.0450607	0.0392411	0.0567671	0.0508518	0.0460715	0.0420129	0.0382968	0.0388979	0.0313705	0.0262742	0.0225302	0.0196167	0.0282909	0.0254104	0.0230328	0.0210001	0.0191419	0.0194426	0.0156829	0.013136	0.0112645	0.00980761	0.0141322	0.0126991	0.0115137	0.010498	0.00956965
T8	0.0671676	0.0541537	0.0452975	0.0386226	0.0334782	0.0478461	0.0425908	0.0386558	0.0351829	0.0319953	0.0335074	0.0270749	0.0226364	0.0193075	0.0167331	0.0237815	0.0212767	0.0193104	0.0175829	0.0159927	0.016734	0.0135335	0.0113148	0.00965242	0.00836575	0.0118635	0.0106329	0.0096518	0.00878919	0.00799511	0.00846355	0.00683902	0.00570977	0.00486292	0.00420786	0.00587302	0.00526184	0.00477768	0.00435384	0.00396375
T9	0.0575535	0.0468995	0.0396928	0.0342887	0.0300774	0.044469	0.0399215	0.0364186	0.0333202	0.0304311	0.0299792	0.0244079	0.0205787	0.0176745	0.0154091	0.0213464	0.0191934	0.0175218	0.0160804	0.0147329	0.0149806	0.0122003	0.0102861	0.00883545	0.00770346	0.0106513	0.00958982	0.00875726	0.00803748	0.00736463	0.00756577	0.00615991	0.00518814	0.00445033	0.00387462	0.0052782	0.00474892	0.00433812	0.00398381	0.00365316
T10	0.0648479	0.0524002	0.0441872	0.0381644	0.0335091	0.0556066	0.0495765	0.0446261	0.0402089	0.0362306	0.034101	0.0274884	0.0230369	0.0197448	0.0172069	0.0263803	0.0236348	0.0213335	0.0193054	0.0174709	0.0174717	0.0140649	0.0117527	0.0100365	0.00871586	0.0128745	0.0115388	0.0104305	0.00945775	0.00857565	0.008841	0.0071125	0.00593449	0.00505854	0.00438576	0.00636208	0.00570273	0.00515824	0.00468124	0.00424899
T11	0.0650328	0.0521805	0.0437321	0.0375015	0.0327401	0.0537797	0.047727	0.0429265	0.0385755	0.0346549	0.0340894	0.0273063	0.0227282	0.0193518	0.0167775	0.0255361	0.0227921	0.0205347	0.0185378	0.016727	0.0174431	0.0139553	0.0115781	0.00982278	0.0084901	0.0124746	0.011143	0.010052	0.00909184	0.00821971	0.0087184	0.00697647	0.00578821	0.00491109	0.00424485	0.00623262	0.00556977	0.00502463	0.00454541	0.00410948

## Sheet: PERIOD Periodic
	HZ60										HZ120										HZ240										HZ480
	M2					M3					M2					M3					M2					M3					M2					M3
	R10	R15	R20	R25	R30	R10	R15	R20	R25	R30	R10	R15	R20	R25	R30	R10	R15	R20	R25	R30	R10	R15	R20	R25	R30	R10	R15	R20	R25	R30	R10	R15	R20	R25	R30	R10	R15	R20	R25	R30
	PERIODIC	PERIODIC	PERIODIC	PERIODIC	PERIODIC	PERIODIC	PERIODIC	PERIODIC	PERIODIC	PERIODIC	PERIODIC	PERIODIC	PERIODIC	PERIODIC	PERIODIC	PERIODIC	PERIODIC	PERIODIC	PERIODIC	PERIODIC	PERIODIC	PERIODIC	PERIODIC	PERIODIC	PERIODIC	PERIODIC	PERIODIC	PERIODIC	PERIODIC	PERIODIC	PERIODIC	PERIODIC	PERIODIC	PERIODIC	PERIODIC	PERIODIC	PERIODIC	PERIODIC	PERIODIC	PERIODIC
T1	0.00474082	0.00526444	0.00509667	0.00528401	0.00519	0.000579992	0.00112609	0.000866464	0.00109277	0.000988181	0.0025297	0.00257301	0.00259034	0.00259953	0.00261063	0.000435472	0.00048673	0.000499519	0.000506986	0.000511239	0.00128917	0.00129728	0.00130127	0.00130531	0.00130896	0.000248922	0.000254011	0.000257198	0.00025855	0.000259871	0.000648783	0.000650615	0.000651829	0.000653363	0.000654893	0.000127953	0.000129089	0.0001297	0.000130035	0.000130375
T2	0.0051814	0.00519404	0.00519764	0.00520359	0.00521586	0.00156699	0.00157595	0.00157493	0.00157482	0.00157899	0.00309099	0.00309435	0.00309823	0.00310279	0.00310944	0.000713959	0.000715175	0.000715934	0.000716214	0.000717546	0.00167672	0.00167826	0.0016803	0.00168314	0.00168672	0.000330808	0.000331094	0.000331265	0.000331624	0.00033209	0.000838286	0.000839019	0.000840117	0.000841547	0.000843315	0.000165423	0.000165495	0.000165639	0.000165815	0.000166029
T3	0.00649904	0.00651327	0.00651789	0.00652606	0.00654154	0.00145364	0.00146282	0.00146141	0.00146105	0.00146504	0.00325082	0.00325435	0.00325845	0.00326326	0.00327027	0.000728924	0.000730191	0.00073093	0.000731193	0.000732549	0.00176693	0.00176856	0.00177071	0.00177372	0.00177751	0.00033511	0.000335402	0.000335565	0.000335929	0.000336404	0.000883385	0.000884161	0.000885322	0.000886834	0.000888705	0.000167571	0.000167644	0.000167789	0.000167967	0.000168185
T4	0.00488353	0.00488188	0.00488995	0.00489647	0.00490692	0.00130225	0.00129844	0.00130178	0.0013022	0.00130482	0.00281851	0.00282042	0.00282429	0.0028289	0.00283491	0.000582232	0.000582284	0.000583068	0.000583646	0.000584558	0.00140903	0.00141012	0.001412	0.00141438	0.00141733	0.000291186	0.000291233	0.000291536	0.000291849	0.000292233	0.000728993	0.000729637	0.000730609	0.000731859	0.000733406	0.000140214	0.000140277	0.000140406	0.000140558	0.000140743
T5	0.00833317	0.00828096	0.00819863	0.00799548	0.00818019	0.00171152	0.00185791	0.00160692	0.00148416	0.00160779	0.004087	0.00405882	0.00409643	0.00407409	0.0040945	0.000814727	0.000809052	0.000801266	0.000779027	0.000801514	0.00204117	0.00203879	0.00203917	0.00204152	0.00204619	0.000400463	0.000401685	0.000397021	0.000396808	0.00039746	0.00101709	0.00101657	0.0010172	0.00101883	0.00102183	0.000198247	0.000197383	0.000196839	0.000196632	0.000197845
T6	0.0052933	0.00529099	0.00529972	0.00530639	0.00531769	0.00174949	0.00174508	0.0017494	0.00175027	0.00175369	0.00322452	0.00322664	0.00323099	0.00323615	0.00324288	0.000804746	0.000804913	0.000805949	0.000806753	0.000808049	0.00176545	0.00176681	0.00176916	0.00177212	0.0017758	0.000374258	0.00037432	0.00037471	0.000375114	0.000375614	0.000922046	0.000922857	0.000924082	0.000925658	0.000927606	0.000178643	0.000178723	0.000178889	0.000179084	0.000179322
T7	0.0145003	0.0144969	0.0145205	0.0145404	0.0145718	0.00304122	0.00303171	0.00303997	0.00304067	0.00304718	0.00724318	0.00724814	0.00725797	0.00726968	0.00728501	0.00151703	0.00151724	0.00151929	0.0015208	0.00152329	0.00362105	0.00362382	0.00362862	0.00363466	0.00364217	0.000758726	0.000758863	0.000759667	0.000760498	0.000761528	0.00181026	0.00181183	0.0018142	0.00181726	0.00182103	0.000379286	0.000379466	0.00037982	0.000380238	0.000380752
T8	0.00635207	0.00634017	0.00633848	0.00634583	0.00635915	0.00128654	0.00128686	0.00127057	0.00127277	0.00127323	0.00316248	0.00316021	0.0031621	0.00316665	0.00317568	0.000635314	0.000632115	0.000631515	0.000630665	0.000634279	0.00157666	0.00158044	0.00158194	0.00158408	0.00158804	0.000314394	0.000316666	0.000316398	0.000316273	0.000317213	0.000788921	0.0007899	0.000790978	0.000792196	0.000793951	0.000157782	0.00015808	0.000158264	0.000158329	0.000158622
T9	0.00488353	0.00488188	0.00488995	0.00489647	0.00490692	0.00130225	0.00129844	0.00130178	0.0013022	0.00130482	0.00281851	0.00282042	0.00282429	0.0028289	0.00283491	0.000582232	0.000582284	0.000583068	0.000583646	0.000584558	0.00140903	0.00141012	0.001412	0.00141438	0.00141733	0.000291186	0.000291233	0.000291536	0.000291849	0.000292233	0.000728993	0.000729637	0.000730609	0.000731859	0.000733406	0.000140214	0.000140277	0.000140406	0.000140558	0.000140743
T10	0.00497842	0.00497397	0.00498914	0.00499597	0.00500467	0.00161054	0.00160447	0.00161543	0.00161691	0.00161797	0.00298847	0.00298826	0.00299348	0.00299765	0.00300421	0.000745963	0.000743916	0.000746003	0.000746248	0.000747795	0.0016246	0.00162582	0.00162811	0.00163081	0.00163429	0.000348305	0.000348356	0.000348823	0.000349196	0.000349745	0.000845966	0.000846665	0.000847818	0.000849259	0.000851047	0.000167098	0.000167137	0.000167314	0.000167496	0.00016772
T11	0.00534264	0.00533776	0.00533261	0.0053377	0.00534715	0.00156698	0.00156427	0.00155829	0.00155641	0.00155761	0.00315991	0.00315713	0.00315839	0.00316298	0.00317205	0.000700945	0.000695619	0.000694524	0.000693809	0.000697798	0.00157495	0.00157881	0.00158015	0.0015823	0.00158624	0.000345959	0.000348317	0.000348072	0.000347961	0.000348983	0.000820544	0.000821565	0.000822676	0.000823939	0.000825761	0.000166969	0.000167282	0.000167477	0.000167528	0.000167847

## Sheet: PERIOD Chaotic
	HZ60										HZ120										HZ240										HZ480
	M2					M3					M2					M3					M2					M3					M2					M3
	R10	R15	R20	R25	R30	R10	R15	R20	R25	R30	R10	R15	R20	R25	R30	R10	R15	R20	R25	R30	R10	R15	R20	R25	R30	R10	R15	R20	R25	R30	R10	R15	R20	R25	R30	R10	R15	R20	R25	R30
	CHAOTIC	CHAOTIC	CHAOTIC	CHAOTIC	CHAOTIC	CHAOTIC	CHAOTIC	CHAOTIC	CHAOTIC	CHAOTIC	CHAOTIC	CHAOTIC	CHAOTIC	CHAOTIC	CHAOTIC	CHAOTIC	CHAOTIC	CHAOTIC	CHAOTIC	CHAOTIC	CHAOTIC	CHAOTIC	CHAOTIC	CHAOTIC	CHAOTIC	CHAOTIC	CHAOTIC	CHAOTIC	CHAOTIC	CHAOTIC	CHAOTIC	CHAOTIC	CHAOTIC	CHAOTIC	CHAOTIC	CHAOTIC	CHAOTIC	CHAOTIC	CHAOTIC	CHAOTIC
T1	0.0330621	0.0237499	0.0182705	0.014827	0.0125395	0.0281569	0.0226936	0.0184196	0.0151881	0.0127449	0.0165279	0.011865	0.00913446	0.00741061	0.00626904	0.0140584	0.0113387	0.00920413	0.00759234	0.00637046	0.00826144	0.00593143	0.00456654	0.0037049	0.00313425	0.00702428	0.00566671	0.00460084	0.00379553	0.00318481	0.00412993	0.00296538	0.00228306	0.0018523	0.00156703	0.00351092	0.00283286	0.00230016	0.00189761	0.0015923
T2	0.040599	0.0298464	0.0232378	0.018827	0.0158164	0.0386268	0.030463	0.0245347	0.0201294	0.0168331	0.0209868	0.0152614	0.0117981	0.00957204	0.00807748	0.018369	0.0146976	0.0119318	0.00985791	0.00828751	0.0106632	0.00770938	0.00594727	0.00482969	0.00408743	0.00897174	0.00722689	0.00589355	0.00488415	0.00411431	0.00533104	0.00385419	0.00297341	0.00241469	0.00204364	0.00448503	0.00361249	0.00294656	0.00244186	0.00205705
T3	0.0451309	0.0326897	0.0253004	0.0205232	0.0172904	0.0390523	0.031722	0.0258833	0.0214209	0.0179896	0.0225327	0.0163414	0.0126459	0.0102593	0.00864506	0.0194831	0.0158539	0.0129377	0.0107047	0.00899496	0.0112583	0.00817024	0.00632246	0.00512869	0.00432194	0.00973106	0.00792684	0.00646767	0.00535081	0.00449686	0.00568091	0.00410755	0.00317397	0.00257537	0.00217317	0.00480579	0.00392704	0.00321153	0.00266141	0.00223913
T4	0.0372221	0.0273245	0.0213323	0.017338	0.0146009	0.0336442	0.0271878	0.022233	0.0183815	0.0154886	0.0191833	0.013944	0.0108132	0.00879367	0.00742739	0.0161034	0.0131848	0.0108408	0.00902729	0.00762579	0.00958557	0.00696953	0.00540548	0.00439642	0.00371354	0.00804093	0.006588	0.00541878	0.00451303	0.00381256	0.00482881	0.00350142	0.00271239	0.00220632	0.0018656	0.00397956	0.00326939	0.00269426	0.00224682	0.00189982
T5	0.0538909	0.0388833	0.0299946	0.0243268	0.0205192	0.0445745	0.03643	0.0298758	0.0248427	0.0209655	0.0269088	0.0194355	0.0149942	0.012156	0.0102579	0.0222274	0.0181958	0.014932	0.0124151	0.010479	0.013454	0.00971541	0.00749485	0.00607744	0.00512833	0.0111126	0.00909362	0.00746376	0.00620743	0.00523837	0.00672466	0.00485717	0.00374718	0.00303848	0.002564	0.00555307	0.00454599	0.00373146	0.00310343	0.00261897
T6	0.0447456	0.0330168	0.0257233	0.0208419	0.0174178	0.0437206	0.0345608	0.0277769	0.0227705	0.0189769	0.0232479	0.016913	0.0130783	0.0105816	0.00889001	0.0206643	0.0165964	0.0134624	0.0111039	0.00931955	0.011845	0.00855373	0.00659374	0.00533727	0.00449752	0.0100682	0.00814029	0.00663388	0.00549217	0.00462209	0.00597647	0.00430042	0.0033106	0.00268109	0.00226301	0.00496954	0.00403325	0.00329466	0.00273262	0.00230231
T7	0.0957901	0.0689822	0.0532707	0.043231	0.0364915	0.0826332	0.0669038	0.054426	0.0449108	0.0376461	0.0478677	0.0344559	0.0266208	0.0216021	0.0182426	0.0412791	0.0334139	0.0271919	0.0224405	0.0188202	0.0239127	0.0172286	0.0133088	0.0107984	0.0091216	0.0206099	0.0167041	0.0135948	0.0112175	0.00940949	0.0119538	0.0086143	0.00665416	0.00539915	0.00456052	0.0103036	0.00835116	0.00679612	0.0056084	0.00470453
T8	0.0416443	0.0301892	0.0235336	0.019186	0.0162794	0.0348172	0.0285717	0.0235798	0.0196254	0.0165745	0.0207668	0.0151029	0.0117525	0.0095955	0.00813571	0.0173369	0.0142897	0.0117763	0.00981087	0.00828583	0.0103741	0.00754862	0.00587525	0.0047971	0.00406752	0.00865704	0.00714249	0.00588765	0.00490487	0.00414264	0.00518623	0.00377388	0.00293738	0.00239843	0.00203364	0.00432771	0.00357052	0.00294348	0.00245226	0.00207117
T9	0.035367	0.0256353	0.0198118	0.0160224	0.0134687	0.0328283	0.0260264	0.0209355	0.0171179	0.0142939	0.0181929	0.0130403	0.0100316	0.00812841	0.00686669	0.0157235	0.0126333	0.0102286	0.00842032	0.00705083	0.00908936	0.00651818	0.00501496	0.00406368	0.00343304	0.00785069	0.0063135	0.00511305	0.00420961	0.00352499	0.00457586	0.00327248	0.0025157	0.00203968	0.00172578	0.00388684	0.00313471	0.00254342	0.00209667	0.00175717
T10	0.0424192	0.0314852	0.024627	0.0199886	0.0167543	0.0403081	0.0321774	0.0261107	0.0215397	0.0180874	0.0220054	0.0161258	0.012509	0.0101465	0.00853124	0.0191338	0.0154852	0.0126677	0.0105265	0.00889074	0.0111963	0.0081537	0.00630559	0.00511455	0.00430992	0.00933488	0.00760298	0.00624825	0.00520982	0.00441097	0.00564721	0.00409892	0.00316564	0.00256817	0.00216683	0.00461365	0.00376795	0.00310428	0.00259269	0.00219754
T11	0.0407318	0.0297005	0.0230249	0.0186188	0.0156189	0.0387001	0.0306446	0.0246146	0.0201276	0.0167719	0.0210634	0.0151628	0.0116791	0.00945908	0.00797681	0.0184035	0.01479	0.0119737	0.00985928	0.00825636	0.0105226	0.0075798	0.00583891	0.00472883	0.0039878	0.0091926	0.00739371	0.00598633	0.00492861	0.00412735	0.00530514	0.00380828	0.00293057	0.00237461	0.00200579	0.00454444	0.00366549	0.00297475	0.00245284	0.00205627

## Sheet: AMPLITUDE Random
	HZ60										HZ120										HZ240										HZ480
	M2					M3					M2					M3					M2					M3					M2					M3
	R10	R15	R20	R25	R30	R10	R15	R20	R25	R30	R10	R15	R20	R25	R30	R10	R15	R20	R25	R30	R10	R15	R20	R25	R30	R10	R15	R20	R25	R30	R10	R15	R20	R25	R30	R10	R15	R20	R25	R30
	RANDOM	RANDOM	RANDOM	RANDOM	RANDOM	RANDOM	RANDOM	RANDOM	RANDOM	RANDOM	RANDOM	RANDOM	RANDOM	RANDOM	RANDOM	RANDOM	RANDOM	RANDOM	RANDOM	RANDOM	RANDOM	RANDOM	RANDOM	RANDOM	RANDOM	RANDOM	RANDOM	RANDOM	RANDOM	RANDOM	RANDOM	RANDOM	RANDOM	RANDOM	RANDOM	RANDOM	RANDOM	RANDOM	RANDOM	RANDOM
T1	0.00475422	0.00526567	0.00508024	0.005271	0.00518853	0.000580162	0.00111603	0.000881643	0.00108624	0.000987862	0.00252526	0.00256844	0.0025825	0.00259656	0.0026115	0.000437221	0.00048545	0.000502331	0.000504609	0.000513111	0.00128735	0.00129661	0.00130039	0.00130471	0.00130918	0.000249379	0.000253859	0.000257416	0.000258242	0.000260001	0.000648768	0.000650599	0.000651812	0.000653346	0.000654875	0.000127947	0.000129083	0.000129694	0.000130028	0.000130368
T2	0.00518231	0.00519399	0.00519746	0.00520374	0.00521582	0.00156703	0.00157598	0.00157479	0.00157498	0.00157912	0.00309102	0.00309412	0.00309819	0.0031027	0.00310939	0.000713966	0.000715049	0.000715909	0.000716141	0.000717473	0.00167667	0.00167821	0.00168027	0.00168309	0.00168665	0.000330806	0.00033106	0.000331256	0.000331596	0.00033208	0.000838266	0.000838999	0.000840096	0.000841525	0.000843292	0.000165416	0.000165487	0.000165631	0.000165806	0.000166021
T3	0.00650011	0.00651303	0.00651782	0.00652607	0.0065414	0.00145351	0.0014629	0.0014612	0.00146118	0.00146523	0.00325085	0.00325413	0.0032584	0.00326315	0.00327022	0.00072894	0.000730054	0.000730898	0.000731125	0.000732459	0.00176687	0.0017685	0.00177069	0.00177366	0.00177743	0.000335109	0.000335366	0.000335557	0.000335903	0.000336396	0.000883364	0.000884139	0.0008853	0.000886811	0.000888679	0.000167565	0.000167636	0.000167782	0.000167959	0.000168177
T4	0.00488333	0.00488169	0.00488997	0.00489625	0.00490692	0.00130206	0.00129843	0.00130181	0.00130218	0.00130478	0.00281841	0.00282035	0.00282417	0.00282884	0.00283487	0.000582244	0.000582253	0.000583024	0.000583625	0.000584527	0.001409	0.00141009	0.00141196	0.00141435	0.00141731	0.000291176	0.00029121	0.00029152	0.000291829	0.000292218	0.000728976	0.000729619	0.00073059	0.00073184	0.000733385	0.000140208	0.000140271	0.0001404	0.000140551	0.000140736
T5	0.00841534	0.00828395	0.00821867	0.00807284	0.00818203	0.00171366	0.00184003	0.00164773	0.00145255	0.00160623	0.00409833	0.00406406	0.00409099	0.00407397	0.00409769	0.000821396	0.000802224	0.000802798	0.000780383	0.000804665	0.00204266	0.00203828	0.00203918	0.00204168	0.0020446	0.000401735	0.000401073	0.000397577	0.000396124	0.000397281	0.00101706	0.00101655	0.00101717	0.0010188	0.0010218	0.00019824	0.000197374	0.00019683	0.000196623	0.000197835
T6	0.00529314	0.00529094	0.0052998	0.00530629	0.00531783	0.00174945	0.00174517	0.00174966	0.00175007	0.00175361	0.00322442	0.00322656	0.00323087	0.00323606	0.00324284	0.00080474	0.000804849	0.000805877	0.000806745	0.000808021	0.00176542	0.00176677	0.0017691	0.00177208	0.00177576	0.000374245	0.00037429	0.000374688	0.000375089	0.000375595	0.000922024	0.000922835	0.000924059	0.000925634	0.00092758	0.000178636	0.000178715	0.000178881	0.000179075	0.000179313
T7	0.0144999	0.0144964	0.0145201	0.0145401	0.014572	0.00304122	0.00303191	0.00304	0.00304064	0.00304696	0.00724303	0.00724801	0.00725767	0.00726953	0.00728493	0.00151721	0.00151721	0.00151918	0.0015208	0.00152323	0.00362099	0.00362375	0.00362851	0.00363458	0.00364211	0.000758743	0.00075882	0.000759621	0.000760449	0.000761488	0.00181022	0.00181179	0.00181416	0.00181721	0.00182098	0.000379278	0.000379451	0.0003798	0.000380219	0.000380734
T8	0.00635211	0.00633988	0.00634011	0.00634343	0.00635877	0.00128765	0.00128499	0.00127125	0.00127437	0.00127179	0.00316274	0.00316013	0.00316219	0.00316633	0.00317544	0.000635101	0.00063229	0.000630989	0.000630761	0.000633892	0.00157677	0.00158049	0.00158182	0.00158413	0.00158785	0.000314426	0.000316713	0.000316389	0.000316333	0.000317286	0.000788902	0.000789881	0.000790958	0.000792176	0.000793929	0.000157775	0.000158072	0.000158257	0.000158321	0.000158614
T9	0.00488333	0.00488169	0.00488997	0.00489625	0.00490692	0.00130206	0.00129843	0.00130181	0.00130218	0.00130478	0.00281841	0.00282035	0.00282417	0.00282884	0.00283487	0.000582244	0.000582253	0.000583024	0.000583625	0.000584527	0.001409	0.00141009	0.00141196	0.00141435	0.00141731	0.000291176	0.00029121	0.00029152	0.000291829	0.000292218	0.000728976	0.000729619	0.00073059	0.00073184	0.000733385	0.000140208	0.000140271	0.0001404	0.000140551	0.000140736
T10	0.00497744	0.00497373	0.0049889	0.00499574	0.00500457	0.00161051	0.00160472	0.00161527	0.00161605	0.00161768	0.00298835	0.00298821	0.00299337	0.00299756	0.00300417	0.000745994	0.000743908	0.00074608	0.000746206	0.000747735	0.0016245	0.00162578	0.00162806	0.00163079	0.00163425	0.000348268	0.000348346	0.000348824	0.000349187	0.00034972	0.000845946	0.000846645	0.000847797	0.000849237	0.000851023	0.000167091	0.000167129	0.000167306	0.000167488	0.000167711
T11	0.00534521	0.00533443	0.00533669	0.00533837	0.00534367	0.00156956	0.00156407	0.0015615	0.00155746	0.00155614	0.00316032	0.00315684	0.00315844	0.00316269	0.00317182	0.000700755	0.0006958	0.000693941	0.000694052	0.000697416	0.00157508	0.00157882	0.00158006	0.00158236	0.00158608	0.000345992	0.000348404	0.000348073	0.000348057	0.000349026	0.000820525	0.000821546	0.000822656	0.000823918	0.000825738	0.000166962	0.000167274	0.000167469	0.000167519	0.000167838

## Sheet: AMPLITUDE Periodic
	HZ60										HZ120										HZ240										HZ480
	M2					M3					M2					M3					M2					M3					M2					M3
	R10	R15	R20	R25	R30	R10	R15	R20	R25	R30	R10	R15	R20	R25	R30	R10	R15	R20	R25	R30	R10	R15	R20	R25	R30	R10	R15	R20	R25	R30	R10	R15	R20	R25	R30	R10	R15	R20	R25	R30
	PERIODIC	PERIODIC	PERIODIC	PERIODIC	PERIODIC	PERIODIC	PERIODIC	PERIODIC	PERIODIC	PERIODIC	PERIODIC	PERIODIC	PERIODIC	PERIODIC	PERIODIC	PERIODIC	PERIODIC	PERIODIC	PERIODIC	PERIODIC	PERIODIC	PERIODIC	PERIODIC	PERIODIC	PERIODIC	PERIODIC	PERIODIC	PERIODIC	PERIODIC	PERIODIC	PERIODIC	PERIODIC	PERIODIC	PERIODIC	PERIODIC	PERIODIC	PERIODIC	PERIODIC	PERIODIC	PERIODIC
T1	0.0256746	0.0200692	0.0166218	0.014478	0.013112	0.0161549	0.014423	0.0125847	0.0106002	0.00894899	0.0126669	0.010026	0.00831759	0.00724195	0.00654818	0.00794799	0.0072326	0.00631467	0.00530758	0.00446709	0.00633365	0.00500552	0.00415679	0.00362048	0.0032731	0.00398289	0.00360768	0.00315541	0.00265401	0.00223262	0.00316421	0.00250138	0.00207776	0.00181003	0.00163639	0.00198911	0.00180239	0.00157706	0.00132682	0.00111614
T2	0.0323144	0.024368	0.0196325	0.0171075	0.0149626	0.0203387	0.018137	0.0154972	0.0134801	0.0114582	0.016018	0.0126209	0.0104298	0.00901188	0.00809321	0.0101266	0.00914507	0.00804632	0.00678576	0.00573631	0.00814168	0.00643063	0.0053475	0.00465738	0.00421301	0.00512423	0.00462722	0.00405657	0.00340966	0.00286938	0.00406577	0.00321612	0.00267208	0.00232896	0.00210578	0.00255195	0.00231494	0.00202595	0.00170537	0.00143399
T3	0.0332708	0.0261918	0.0216875	0.0187654	0.0168665	0.0209387	0.0189285	0.0166785	0.014057	0.0118603	0.0165858	0.0131029	0.0108271	0.00937199	0.00842961	0.0104288	0.00949081	0.00832329	0.00701742	0.00592648	0.00843277	0.00668074	0.00556026	0.0048519	0.00439605	0.00528585	0.00480736	0.00419954	0.0035267	0.00296337	0.00422015	0.00333851	0.0027785	0.00242614	0.00219763	0.00264928	0.00240084	0.00209826	0.00176352	0.00148112
T4	0.027135	0.0213334	0.0174557	0.0149898	0.0133636	0.0171527	0.0155668	0.0136521	0.0115811	0.00982362	0.0139522	0.0110019	0.00910503	0.00792087	0.00714812	0.00877456	0.00795577	0.00693346	0.00584764	0.00492431	0.00694883	0.0054915	0.00455315	0.00396051	0.00357198	0.0043673	0.00396312	0.0034693	0.0029242	0.00245956	0.00349904	0.00276752	0.00230256	0.0020091	0.00181779	0.00219707	0.0019912	0.00174148	0.00146478	0.00122972
T5	0.0396829	0.0311341	0.0257537	0.0224599	0.0203484	0.0249413	0.0223712	0.0194595	0.0163765	0.0138026	0.0197876	0.0155379	0.0128758	0.0112266	0.0101669	0.0124251	0.0111612	0.00973	0.00818772	0.0068951	0.00978596	0.00774246	0.00644279	0.00561935	0.00508537	0.00613587	0.00557121	0.00487723	0.00410264	0.0034495	0.00489401	0.003871	0.00321963	0.00280951	0.00254242	0.00307307	0.00278543	0.00243682	0.00205155	0.00172444
T6	0.0333805	0.0263299	0.0213623	0.0181076	0.0159615	0.0210566	0.0193157	0.0170553	0.0145213	0.0124037	0.017292	0.0136503	0.0112151	0.00966727	0.0086474	0.0109026	0.00992275	0.00871396	0.00738594	0.00625389	0.00880049	0.00695892	0.005763	0.00500808	0.00451361	0.00552883	0.00502515	0.0044027	0.00371565	0.00313059	0.0044419	0.0035145	0.00292307	0.00255029	0.0023077	0.00278773	0.00252814	0.00221251	0.00186238	0.00156541
T7	0.0725724	0.0570572	0.0471979	0.0409902	0.0369423	0.0460349	0.0413016	0.036071	0.0303619	0.0255537	0.0360364	0.0284353	0.0235526	0.0204714	0.018461	0.0226878	0.0205286	0.0179693	0.0151543	0.0127648	0.0179765	0.0142077	0.0117745	0.0102335	0.00922801	0.0112965	0.010253	0.00898439	0.00757523	0.00638007	0.00897929	0.00710002	0.00588568	0.00511584	0.00461344	0.00564036	0.00512218	0.0044907	0.00378675	0.00318946
T8	0.0311344	0.0243953	0.0202051	0.0176165	0.0159265	0.0195882	0.0175701	0.0153249	0.0129212	0.0108862	0.0155252	0.0121813	0.0100959	0.00880248	0.00796004	0.00975423	0.00876803	0.00765535	0.00645542	0.00544049	0.00771607	0.00608453	0.00505052	0.00440391	0.00397956	0.00484418	0.00438746	0.00383545	0.00323288	0.00272064	0.00384678	0.003041	0.00252599	0.00220118	0.00198936	0.00241739	0.00219098	0.00191854	0.0016161	0.00135967
T9	0.027135	0.0213334	0.0174557	0.0149898	0.0133636	0.0171527	0.0155668	0.0136521	0.0115811	0.00982362	0.0139522	0.0110019	0.00910503	0.00792087	0.00714812	0.00877456	0.00795577	0.00693346	0.00584764	0.00492431	0.00694883	0.0054915	0.00455315	0.00396051	0.00357198	0.0043673	0.00396312	0.0034693	0.0029242	0.00245956	0.00349904	0.00276752	0.00230256	0.0020091	0.00181779	0.00219707	0.0019912	0.00174148	0.00146478	0.00122972
T10	0.0305297	0.0244238	0.0198488	0.0167882	0.0148661	0.0191789	0.0179791	0.0158054	0.0133864	0.0115093	0.0159876	0.0126053	0.0103679	0.00893864	0.00799918	0.0100741	0.00916005	0.00805459	0.00682219	0.00577908	0.00812089	0.00641587	0.00531631	0.00461822	0.00416203	0.00510528	0.00463287	0.00406567	0.00343077	0.00289253	0.00409437	0.00323887	0.00269295	0.00234861	0.00212429	0.00256972	0.00233121	0.00204161	0.00171948	0.00144634
T11	0.0310874	0.0244087	0.0199161	0.0170269	0.0151029	0.0197258	0.0177956	0.0157213	0.0133712	0.0113683	0.0160359	0.012638	0.0104432	0.00906178	0.00814991	0.0101092	0.00913487	0.0080116	0.00677473	0.00570983	0.0080101	0.00631352	0.00521928	0.00452971	0.00407412	0.00504955	0.00456159	0.00400369	0.00338617	0.00285399	0.00402855	0.00318585	0.0026445	0.00230157	0.00207834	0.00252942	0.00229547	0.00201223	0.00169577	0.0014275

## Sheet: AMPLITUDE Chaotic
	HZ60										HZ120										HZ240										HZ480
	M2					M3					M2					M3					M2					M3					M2					M3
	R10	R15	R20	R25	R30	R10	R15	R20	R25	R30	R10	R15	R20	R25	R30	R10	R15	R20	R25	R30	R10	R15	R20	R25	R30	R10	R15	R20	R25	R30	R10	R15	R20	R25	R30	R10	R15	R20	R25	R30
	CHAOTIC	CHAOTIC	CHAOTIC	CHAOTIC	CHAOTIC	CHAOTIC	CHAOTIC	CHAOTIC	CHAOTIC	CHAOTIC	CHAOTIC	CHAOTIC	CHAOTIC	CHAOTIC	CHAOTIC	CHAOTIC	CHAOTIC	CHAOTIC	CHAOTIC	CHAOTIC	CHAOTIC	CHAOTIC	CHAOTIC	CHAOTIC	CHAOTIC	CHAOTIC	CHAOTIC	CHAOTIC	CHAOTIC	CHAOTIC	CHAOTIC	CHAOTIC	CHAOTIC	CHAOTIC	CHAOTIC	CHAOTIC	CHAOTIC	CHAOTIC	CHAOTIC	CHAOTIC
T1	0.00474082	0.00526444	0.00509667	0.00528401	0.00519	0.000579992	0.00112609	0.000866464	0.00109277	0.000988181	0.0025297	0.00257301	0.00259034	0.00259953	0.00261063	0.000435472	0.00048673	0.000499519	0.000506986	0.000511239	0.00128917	0.00129728	0.00130127	0.00130531	0.00130896	0.000248922	0.000254011	0.000257198	0.00025855	0.000259871	0.000648783	0.000650615	0.000651829	0.000653363	0.000654893	0.000127953	0.000129089	0.0001297	0.000130035	0.000130375
T2	0.0051814	0.00519404	0.00519764	0.00520359	0.00521586	0.00156699	0.00157595	0.00157493	0.00157482	0.00157899	0.00309099	0.00309435	0.00309823	0.00310279	0.00310944	0.000713959	0.000715175	0.000715934	0.000716214	0.000717546	0.00167672	0.00167826	0.0016803	0.00168314	0.00168672	0.000330808	0.000331094	0.000331265	0.000331624	0.00033209	0.000838286	0.000839019	0.000840117	0.000841547	0.000843315	0.000165423	0.000165495	0.000165639	0.000165815	0.000166029
T3	0.00649904	0.00651327	0.00651789	0.00652606	0.00654154	0.00145364	0.00146282	0.00146141	0.00146105	0.00146504	0.00325082	0.00325435	0.00325845	0.00326326	0.00327027	0.000728924	0.000730191	0.00073093	0.000731193	0.000732549	0.00176693	0.00176856	0.00177071	0.00177372	0.00177751	0.00033511	0.000335402	0.000335565	0.000335929	0.000336404	0.000883385	0.000884161	0.000885322	0.000886834	0.000888705	0.000167571	0.000167644	0.000167789	0.000167967	0.000168185
T4	0.00488353	0.00488188	0.00488995	0.00489647	0.00490692	0.00130225	0.00129844	0.00130178	0.0013022	0.00130482	0.00281851	0.00282042	0.00282429	0.0028289	0.00283491	0.000582232	0.000582284	0.000583068	0.000583646	0.000584558	0.00140903	0.00141012	0.001412	0.00141438	0.00141733	0.000291186	0.000291233	0.000291536	0.000291849	0.000292233	0.000728993	0.000729637	0.000730609	0.000731859	0.000733406	0.000140214	0.000140277	0.000140406	0.000140558	0.000140743
T5	0.00833317	0.00828096	0.00819863	0.00799548	0.00818019	0.00171152	0.00185791	0.00160692	0.00148416	0.00160779	0.004087	0.00405882	0.00409643	0.00407409	0.0040945	0.000814727	0.000809052	0.000801266	0.000779027	0.000801514	0.00204117	0.00203879	0.00203917	0.00204152	0.00204619	0.000400463	0.000401685	0.000397021	0.000396808	0.00039746	0.00101709	0.00101657	0.0010172	0.00101883	0.00102183	0.000198247	0.000197383	0.000196839	0.000196632	0.000197845
T6	0.0052933	0.00529099	0.00529972	0.00530639	0.00531769	0.00174949	0.00174508	0.0017494	0.00175027	0.00175369	0.00322452	0.00322664	0.00323099	0.00323615	0.00324288	0.000804746	0.000804913	0.000805949	0.000806753	0.000808049	0.00176545	0.00176681	0.00176916	0.00177212	0.0017758	0.000374258	0.00037432	0.00037471	0.000375114	0.000375614	0.000922046	0.000922857	0.000924082	0.000925658	0.000927606	0.000178643	0.000178723	0.000178889	0.000179084	0.000179322
T7	0.0145003	0.0144969	0.0145205	0.0145404	0.0145718	0.00304122	0.00303171	0.00303997	0.00304067	0.00304718	0.00724318	0.00724814	0.00725797	0.00726968	0.00728501	0.00151703	0.00151724	0.00151929	0.0015208	0.00152329	0.00362105	0.00362382	0.00362862	0.00363466	0.00364217	0.000758726	0.000758863	0.000759667	0.000760498	0.000761528	0.00181026	0.00181183	0.0018142	0.00181726	0.00182103	0.000379286	0.000379466	0.00037982	0.000380238	0.000380752
T8	0.00635207	0.00634017	0.00633848	0.00634583	0.00635915	0.00128654	0.00128686	0.00127057	0.00127277	0.00127323	0.00316248	0.00316021	0.0031621	0.00316665	0.00317568	0.000635314	0.000632115	0.000631515	0.000630665	0.000634279	0.00157666	0.00158044	0.00158194	0.00158408	0.00158804	0.000314394	0.000316666	0.000316398	0.000316273	0.000317213	0.000788921	0.0007899	0.000790978	0.000792196	0.000793951	0.000157782	0.00015808	0.000158264	0.000158329	0.000158622
T9	0.00488353	0.00488188	0.00488995	0.00489647	0.00490692	0.00130225	0.00129844	0.00130178	0.0013022	0.00130482	0.00281851	0.00282042	0.00282429	0.0028289	0.00283491	0.000582232	0.000582284	0.000583068	0.000583646	0.000584558	0.00140903	0.00141012	0.001412	0.00141438	0.00141733	0.000291186	0.000291233	0.000291536	0.000291849	0.000292233	0.000728993	0.000729637	0.000730609	0.000731859	0.000733406	0.000140214	0.000140277	0.000140406	0.000140558	0.000140743
T10	0.00497842	0.00497397	0.00498914	0.00499597	0.00500467	0.00161054	0.00160447	0.00161543	0.00161691	0.00161797	0.00298847	0.00298826	0.00299348	0.00299765	0.00300421	0.000745963	0.000743916	0.000746003	0.000746248	0.000747795	0.0016246	0.00162582	0.00162811	0.00163081	0.00163429	0.000348305	0.000348356	0.000348823	0.000349196	0.000349745	0.000845966	0.000846665	0.000847818	0.000849259	0.000851047	0.000167098	0.000167137	0.000167314	0.000167496	0.00016772
T11	0.00534264	0.00533776	0.00533261	0.0053377	0.00534715	0.00156698	0.00156427	0.00155829	0.00155641	0.00155761	0.00315991	0.00315713	0.00315839	0.00316298	0.00317205	0.000700945	0.000695619	0.000694524	0.000693809	0.000697798	0.00157495	0.00157881	0.00158015	0.0015823	0.00158624	0.000345959	0.000348317	0.000348072	0.000347961	0.000348983	0.000820544	0.000821565	0.000822676	0.000823939	0.000825761	0.000166969	0.000167282	0.000167477	0.000167528	0.000167847
