# Supplementary material for: On the Calculation of Sample Entropy Using Continuous and Discrete Human Gait Data
Source: Entropy (Basel). 2018 Oct 5;20(10):764. doi: 10.3390/e20100764 (PMC6402504; doi:10.3390/e20100764)
Supplement: Supplementary file 1 [file entropy-20-00764-s001.zip › supplementary data/Generated_Discrete.xlsx]

## Sheet: PERIODANDAMPLITUDE Random
	HZ60										HZ120										HZ240										HZ480
	M2					M3					M2					M3					M2					M3					M2					M3
	R100	R150	R200	R250	R300	R100	R150	R200	R250	R300	R100	R150	R200	R250	R300	R100	R150	R200	R250	R300	R100	R150	R200	R250	R300	R100	R150	R200	R250	R300	R100	R150	R200	R250	R300	R100	R150	R200	R250	R300
T1	2.65516	2.66691	2.23201	2.08198	1.87647	2.3979	2.15176	2.32949	2.33368	1.94882	2.6139	2.66529	2.24797	2.08514	1.86164	2.44235	2.15176	2.31163	2.33368	1.92325	2.61708	2.66367	2.24702	2.08833	1.86208	2.44235	2.15176	2.31163	2.32856	1.92325	2.61708	2.66367	2.24797	2.08707	1.86208	2.44235	2.15176	2.31163	2.32856	1.92325
T2	2.6068	2.59219	2.31911	2.05229	1.8923	65535	65535	2.89037	2.20827	1.97859	2.65572	2.63906	2.32565	2.04297	1.89437	65535	65535	2.89037	2.22462	1.99567	2.65572	2.61624	2.33574	2.04769	1.89809	65535	65535	2.8792	2.2192	1.99243	2.65572	2.61432	2.33574	2.04769	1.89809	65535	65535	2.8792	2.2192	1.99243
T3	2.95193	2.65768	2.2052	1.9702	1.80502	65535	2.51231	1.65596	1.81063	1.74574	2.95193	2.66869	2.18826	1.97825	1.81107	65535	2.51231	1.66501	1.83023	1.7374	2.94444	2.66686	2.18037	1.98165	1.81386	65535	2.51231	1.67398	1.8255	1.7346	2.94444	2.6917	2.18037	1.98165	1.81153	65535	2.48491	1.67398	1.8255	1.7374
T4	3.10234	2.45943	2.1298	1.89164	1.75144	65535	2.34181	2.0149	1.82625	1.8287	3.10608	2.45943	2.14549	1.88237	1.74764	65535	2.34181	1.9981	1.8045	1.80212	3.1098	2.45943	2.13712	1.88237	1.74552	65535	2.34181	2.00653	1.8045	1.8047	3.1098	2.45943	2.13712	1.88237	1.74552	65535	2.34181	2.00653	1.8045	1.8047
T5	2.68936	2.48009	2.15572	2.0149	1.82936	2.19722	2.34181	1.86775	1.88137	1.78619	2.79576	2.48491	2.14335	2.01208	1.8307	2.77259	2.32239	1.83258	1.91787	1.803	2.68558	2.48491	2.13123	2.019	1.83303	1.79176	2.32239	1.84845	1.90835	1.8002	2.68558	2.48491	2.12842	2.019	1.82882	1.79176	2.32239	1.84845	1.90835	1.78898
T6	2.66983	2.64454	2.33396	2.0585	1.8548	2.77259	2.97041	2.43142	2.14007	1.91632	2.7036	2.66503	2.33076	2.05726	1.84645	2.70805	2.94444	2.43142	2.1454	1.92231	2.70805	2.6632	2.32303	2.05521	1.84379	2.70805	2.94444	2.32456	2.1454	1.92826	2.70805	2.6632	2.32303	2.05453	1.83835	2.70805	2.94444	2.32456	2.1454	1.89417
T7	2.68424	2.48301	2.27834	2.03886	1.86787	2.77259	2.66259	2.75154	1.98228	1.81313	2.77675	2.60553	2.21817	2.03401	1.84984	2.63906	2.94444	2.68882	1.9408	1.74551	2.72047	2.584	2.2322	2.04063	1.86857	2.70805	2.97041	2.82336	1.9408	1.77978	2.72047	2.60743	2.21401	2.04885	1.86626	2.70805	2.94444	2.84297	1.93049	1.77978
T8	2.83713	2.42428	2.14843	1.92354	1.76328	65535	2.14007	1.9981	1.75254	1.68313	2.82534	2.41906	2.14451	1.92862	1.76553	65535	2.14007	1.9981	1.74808	1.68039	2.82928	2.41731	2.14451	1.92797	1.76235	65535	2.14007	1.9981	1.74808	1.68313	2.82928	2.41731	2.14451	1.92733	1.76328	65535	2.14007	1.9981	1.74808	1.68313
T9	2.53093	2.21693	2.19424	1.97282	1.82088	2.44235	2.11021	2.51231	1.95508	1.79176	2.57192	2.19886	2.18826	1.97801	1.81484	2.3979	2.12525	2.51231	1.95051	1.78353	2.57192	2.20211	2.18926	1.97345	1.81574	2.3979	2.12525	2.51231	1.95508	1.78353	2.57192	2.20211	2.18826	1.97408	1.81299	2.3979	2.12525	2.51231	1.95508	1.78628
T10	2.82953	2.30603	2.21015	1.99585	1.76132	2.70805	2.25129	2.3979	2.21161	1.9593	2.83688	2.30259	2.19328	1.98582	1.76495	2.70805	2.25129	2.41591	2.17853	1.94061	2.83688	2.30086	2.19328	1.98582	1.76313	2.70805	2.25129	2.41591	2.17853	1.94061	2.83321	2.30086	2.18645	1.98647	1.76313	2.70805	2.25129	2.4248	2.17853	1.94061
T11	2.61274	2.56995	2.18178	1.96329	1.80915	2.3979	2.2192	1.981	2.05687	1.9915	2.61274	2.55343	2.20408	1.96377	1.81147	2.3979	2.24071	2.16244	2.06596	1.96851	2.61274	2.57328	2.20506	1.96314	1.80915	2.3979	2.2192	2.16244	2.06596	1.9713	2.61274	2.57328	2.20506	1.96314	1.80915	2.3979	2.2192	2.16244	2.06596	1.9713
				0			20

## Sheet: PERIODANDAMPLITUDE Periodic
	HZ60										HZ120										HZ240										HZ480
T1	M2					M3					M2					M3					M2					M3					M2					M3
T2	R100	R150	R200	R250	R300	R100	R150	R200	R250	R300	R100	R150	R200	R250	R300	R100	R150	R200	R250	R300	R100	R150	R200	R250	R300	R100	R150	R200	R250	R300	R100	R150	R200	R250	R300	R100	R150	R200	R250	R300
T3	0.144118	0.146726	0.144625	0.139502	0.13918	0.00949562	0.00852058	0.0065518	0.0062626	0.00684617	0.142048	0.145348	0.144489	0.139781	0.137825	0.00885745	0.00812855	0.00624825	0.00626681	0.00664822	0.1386	0.144706	0.144489	0.139868	0.137666	0.00644219	0.00810972	0.00624825	0.00627102	0.00664822	0.13787	0.14389	0.144245	0.139395	0.137666	0.00584455	0.00771311	0.00624825	0.00626681	0.00664822
T4	0.145293	0.146726	0.144191	0.140429	0.139315	0.00950126	0.00852058	0.00711342	0.0069546	0.00721624	0.14228	0.14453	0.144961	0.139675	0.137595	0.00827917	0.0085074	0.00682985	0.00672046	0.00664454	0.142788	0.146167	0.144245	0.139309	0.137666	0.00946753	0.009306	0.00624825	0.0062626	0.00664822	0.1386	0.14389	0.144489	0.139395	0.137666	0.00644219	0.00771311	0.00624825	0.00626681	0.00664822
T5	0.144276	0.144375	0.143345	0.140698	0.137093	0.00890478	0.00810972	0.00682208	0.00694836	0.00701369	0.144276	0.146167	0.146038	0.139675	0.137896	0.00890478	0.009306	0.00684739	0.00649571	0.00683732	0.139559	0.144375	0.144002	0.139202	0.137666	0.00764485	0.00810972	0.00624825	0.00626681	0.00664822	0.137365	0.14389	0.144489	0.139116	0.137666	0.00584455	0.00771311	0.00624825	0.0062626	0.00664822
T6	0.145742	0.147145	0.144342	0.140206	0.13985	0.0101706	0.00971825	0.00712152	0.00695304	0.00741431	0.140295	0.14453	0.144002	0.139202	0.137666	0.00765836	0.0085074	0.00624825	0.00626681	0.00664822	0.139332	0.144861	0.144245	0.139116	0.137666	0.00704228	0.0085074	0.00624825	0.0062626	0.00664822	0.13787	0.144221	0.144245	0.139395	0.137666	0.00584455	0.00771311	0.00624825	0.00626681	0.00664822
T7	0.147624	0.147704	0.143947	0.140429	0.137276	0.0113672	0.00932046	0.00711342	0.00650445	0.00683101	0.142048	0.146011	0.144961	0.139309	0.137914	0.00826451	0.00851728	0.00682985	0.0062626	0.00664454	0.141772	0.14389	0.144489	0.139675	0.137666	0.00946753	0.00771311	0.00624825	0.00627102	0.00664822	0.140066	0.14389	0.144489	0.139675	0.137666	0.00764485	0.00771311	0.00624825	0.00627102	0.00664822
T8	0.14717	0.147651	0.144456	0.140283	0.137938	0.0132213	0.0100972	0.00741378	0.00739665	0.00646057	0.142555	0.142897	0.144359	0.139588	0.137778	0.00767192	0.00771311	0.00653876	0.00626681	0.00646057	0.140066	0.144221	0.144603	0.139502	0.137666	0.00764485	0.00771311	0.00653876	0.0062626	0.00664822	0.138319	0.14389	0.144245	0.139675	0.137666	0.00704228	0.00771311	0.00624825	0.00627102	0.00664822
T9	0.148585	0.1475	0.142951	0.143666	0.140817	0.0133174	0.00859045	0.00681434	0.00743498	0.00779659	0.142905	0.148976	0.145549	0.139424	0.139523	0.00951256	0.00970693	0.00684739	0.00716688	0.00777638	0.143804	0.143867	0.14438	0.139289	0.137849	0.00887317	0.00889582	0.0065518	0.00672046	0.00646415	0.139559	0.144882	0.144489	0.140254	0.137825	0.00764485	0.00771311	0.00624825	0.00627102	0.00664822
T10	0.142788	0.147388	0.144342	0.138558	0.138646	0.00887317	0.00852058	0.00654993	0.00625421	0.00646415	0.140218	0.146324	0.145075	0.140013	0.137595	0.00942847	0.0089269	0.00683569	0.00717814	0.00664454	0.14154	0.145348	0.144847	0.139395	0.137666	0.00885745	0.00890616	0.00653876	0.00626681	0.00664822	0.136859	0.14389	0.144489	0.139675	0.137666	0.00584455	0.00771311	0.00624825	0.00627102	0.00664822
T11	0.145742	0.147145	0.144342	0.140206	0.13985	0.0101706	0.00971825	0.00712152	0.00695304	0.00741431	0.140295	0.14453	0.144002	0.139202	0.137666	0.00765836	0.0085074	0.00624825	0.00626681	0.00664822	0.139332	0.144861	0.144245	0.139116	0.137666	0.00704228	0.0085074	0.00624825	0.0062626	0.00664822	0.13787	0.144221	0.144245	0.139395	0.137666	0.00584455	0.00771311	0.00624825	0.00626681	0.00664822
	0.149812	0.148579	0.144983	0.140061	0.138623	0.0126317	0.00933496	0.00598548	0.00649571	0.00664822	0.140802	0.144353	0.144489	0.139395	0.137755	0.0082499	0.00890616	0.00624825	0.00626681	0.00664454	0.140295	0.145524	0.144489	0.139202	0.137666	0.0082499	0.0085074	0.00624825	0.00626681	0.00664822	0.1386	0.14389	0.144489	0.139202	0.137666	0.00644219	0.00771311	0.00624825	0.00626681	0.00664822
	0.143101	0.148035	0.143214	0.140535	0.138446	0.00770831	0.00854042	0.00682791	0.00694992	0.0075835	0.140572	0.144044	0.145205	0.139395	0.137755	0.00764485	0.00810972	0.00654434	0.00626681	0.00664454	0.141309	0.144861	0.144245	0.139116	0.137666	0.0082499	0.0085074	0.00624825	0.0062626	0.00664822	0.139332	0.14389	0.144489	0.139116	0.137666	0.00704228	0.00771311	0.00624825	0.0062626	0.00664822

## Sheet: PERIODANDAMPLITUDE Chaotic
	HZ60										HZ120										HZ240										HZ480
	M2					M3					M2					M3					M2					M3					M2					M3
	R100	R150	R200	R250	R300	R100	R150	R200	R250	R300	R100	R150	R200	R250	R300	R100	R150	R200	R250	R300	R100	R150	R200	R250	R300	R100	R150	R200	R250	R300	R100	R150	R200	R250	R300	R100	R150	R200	R250	R300
T1	2.52858	2.22295	1.91918	1.64369	1.4874	3.3322	2.60269	2.13751	1.67735	1.51983	2.47654	2.23538	1.91105	1.63504	1.48904	3.4012	2.59027	2.14262	1.66323	1.51685	2.47373	2.23938	1.91105	1.63851	1.48755	3.4012	2.59027	2.14262	1.66073	1.51834	2.47654	2.23938	1.91105	1.63803	1.48755	3.4012	2.59027	2.14262	1.66073	1.51834
T2	2.40308	2.05727	1.68393	1.48072	1.31272	2.42775	2.41591	1.86509	1.52213	1.34749	2.38745	2.05727	1.68727	1.48249	1.31513	2.42775	2.3206	1.88707	1.51217	1.34534	2.40049	2.05412	1.69371	1.48468	1.31464	2.42775	2.32949	1.8837	1.51038	1.35468	2.39269	2.05951	1.69309	1.48508	1.31513	2.42775	2.3206	1.8837	1.51038	1.35361
T3	2.76061	2.17718	1.88958	1.636	1.48231	65535	2.11626	1.79176	1.5628	1.39417	2.66662	2.17448	1.89738	1.6276	1.47369	3.13549	2.02095	1.80776	1.55814	1.39724	2.74237	2.17313	1.90029	1.6234	1.47835	65535	2.02095	1.80245	1.55097	1.39887	2.7393	2.17448	1.90187	1.62494	1.47799	65535	2.02095	1.80245	1.55097	1.39887
T4	2.53426	2.02815	1.77959	1.53042	1.39064	2.63906	2.08901	1.72924	1.47462	1.36649	2.53709	2.03395	1.77828	1.53689	1.3894	2.63906	2.00533	1.73326	1.48452	1.35314	2.53991	2.04361	1.78163	1.54015	1.38909	2.63906	2.06978	1.72924	1.48035	1.35314	2.53991	2.04361	1.78163	1.54059	1.38909	2.63906	2.06978	1.72924	1.48035	1.35314
T5	2.59135	2.23907	1.80276	1.62036	1.49795	1.7492	2.04122	1.8563	1.61425	1.4321	2.66259	2.2236	1.79395	1.61459	1.49779	1.94591	2.05412	1.83702	1.60708	1.45891	2.66921	2.23634	1.78667	1.61555	1.4968	1.94591	2.04122	1.84583	1.60235	1.45252	2.66921	2.2377	1.78813	1.61366	1.49828	1.94591	2.04122	1.84583	1.60472	1.45103
T6	2.96891	2.31518	1.94747	1.69654	1.56854	2.83321	2.87639	2.11844	1.71323	1.60425	2.96891	2.35417	1.95684	1.69051	1.56219	2.83321	3.1209	2.11296	1.70894	1.60601	2.82138	2.35696	1.95451	1.69072	1.56453	2.99573	3.1209	2.11296	1.70615	1.61116	2.82435	2.35696	1.95451	1.68918	1.56481	2.99573	3.1209	2.11296	1.70615	1.60944
T7	2.62341	2.10493	1.89332	1.67933	1.49711	1.52606	1.68858	1.67229	1.67137	1.4321	2.68351	2.18495	1.92551	1.69557	1.49578	1.70475	2.00882	1.66351	1.64179	1.4321	2.67415	2.15722	1.93598	1.69057	1.50291	1.70475	1.80359	1.67576	1.62268	1.43719	2.6514	2.15586	1.94058	1.69037	1.49644	1.7492	1.80359	1.64759	1.62531	1.4321
T8	2.25496	1.87473	1.74129	1.57345	1.44007	2.15176	1.69714	1.64551	1.59227	1.40429	2.26467	1.86658	1.73831	1.57264	1.44201	2.37491	1.7123	1.64157	1.58385	1.40429	2.24168	1.87413	1.7397	1.57264	1.44065	2.17475	1.70475	1.64157	1.58385	1.41126	2.23926	1.87413	1.73901	1.57094	1.44169	2.17475	1.70475	1.64157	1.58601	1.41552
T9	2.36712	2.16587	1.83095	1.58459	1.43697	2.3979	2.19722	1.90166	1.6002	1.39341	2.36428	2.17066	1.82659	1.58269	1.4363	2.3979	2.18605	1.90166	1.6002	1.38771	2.36428	2.17194	1.82499	1.58317	1.43381	2.3979	2.18605	1.90617	1.6002	1.39055	2.36712	2.17194	1.82049	1.58317	1.43488	2.3979	2.18605	1.91066	1.6002	1.38913
T10	2.46651	2.12026	1.71613	1.53585	1.37851	3.43399	2.49527	1.65167	1.46431	1.32774	2.53105	2.10366	1.73282	1.53598	1.37541	3.3673	2.40795	1.6525	1.46025	1.3315	2.53105	2.10631	1.7225	1.53771	1.37942	3.3673	2.3979	1.6479	1.46025	1.33955	2.52839	2.10751	1.72383	1.53685	1.37478	3.3673	2.3979	1.6479	1.46025	1.3315
T11	2.38845	2.13652	1.82865	1.64556	1.51347	3.3673	2.3394	1.65456	1.57122	1.47002	2.4267	2.11128	1.84268	1.63775	1.514	3.3322	2.24543	1.66572	1.56913	1.47532	2.36085	2.11413	1.85347	1.63775	1.51315	3.4012	2.24543	1.68239	1.56913	1.47374	2.36399	2.11413	1.85189	1.63725	1.51261	3.4012	2.24543	1.68239	1.56913	1.46844

## Sheet: PERIOD Random
	HZ60										HZ120										HZ240										HZ480
	M2					M3					M2					M3					M2					M3					M2					M3
	R100	R150	R200	R250	R300	R100	R150	R200	R250	R300	R100	R150	R200	R250	R300	R100	R150	R200	R250	R300	R100	R150	R200	R250	R300	R100	R150	R200	R250	R300	R100	R150	R200	R250	R300	R100	R150	R200	R250	R300
T1	2.57718	2.17146	2.05757	1.88836	1.71991	3.21888	2.32728	2.086	1.83621	1.6747	2.63581	2.25965	2.15761	1.89633	1.75703	65535	2.62467	2.32728	2.10335	1.89631	2.69758	2.33575	1.97205	1.71189	1.54469	65535	2.37491	1.82161	1.62186	1.44004	2.48491	2.17757	1.9271	1.71776	1.64576	2.72458	1.97554	1.83621	1.66442	1.54411
T2	2.90758	2.30719	2.04198	1.82379	1.68525	65535	2.36712	1.87514	1.72893	1.70788	2.46049	2.15039	1.8777	1.66494	1.55823	2.53897	2.06002	2.08374	1.75455	1.67241	2.48271	2.17886	1.93603	1.76139	1.55104	2.00148	2.10587	2.13396	1.83023	1.61892	2.24469	2.14941	2.01794	1.70916	1.62132	2.59027	2.5819	2.18707	1.74388	1.63671
T3	2.75828	2.52062	2.07944	1.85166	1.68575	2.3979	2.62104	1.97786	1.6864	1.58436	2.95607	2.33537	2.03904	1.84701	1.66821	65535	2.19722	1.94591	1.67935	1.5644	2.46385	2.12745	1.87094	1.76019	1.61454	3.17805	2.49321	2.05714	1.86478	1.67498	2.5667	2.31949	1.99134	1.78761	1.69861	2.68558	2.3979	2.20684	1.86353	1.79523
T4	2.62622	2.37955	2.11119	1.85073	1.6501	65535	2.44235	1.94591	1.87337	1.70303	2.96674	2.22966	1.92884	1.76623	1.6289	65535	2.70805	2.05127	1.88313	1.80245	2.46124	2.0127	1.75158	1.53988	1.43785	2.63906	2.42037	1.62202	1.53248	1.43861	2.48342	2.25679	2.12544	1.93027	1.68751	2.62104	2.15948	1.90335	1.81475	1.63819
T5	2.36034	2.25607	1.97668	1.83149	1.66003	2.00148	1.83828	1.73113	1.65292	1.49869	2.38101	1.95755	1.80724	1.68362	1.52483	2.00148	1.96258	1.86322	1.64443	1.48739	2.31809	2.05378	1.81084	1.67178	1.50886	1.96166	2.00148	1.91172	1.76099	1.58862	2.37786	2.16536	2.05425	1.79092	1.71233	2.60269	2.32728	2.15781	1.75175	1.69572
T6	2.502	2.22867	1.9389	1.79602	1.63995	2.67415	2.1848	1.9191	1.79176	1.59968	2.50378	2.25763	1.98581	1.75532	1.59118	65535	2.56495	2.36712	2.09597	1.75981	2.25861	2.04841	1.79619	1.70179	1.60066	2.25712	2.10191	1.7626	1.7057	1.62597	2.26304	2.05573	1.92461	1.84397	1.64693	2.50553	2.14458	1.94591	1.83524	1.70181
T7	3.18444	2.5664	2.12872	1.94038	1.76563	2.56495	2.56495	2.20415	1.94204	1.75094	2.30014	2.08311	1.92754	1.76711	1.63964	1.92181	2.13021	1.97606	1.72333	1.62942	2.62557	2.23207	2.03841	1.84654	1.66226	2.07944	2.34607	2.12823	2.15039	1.80225	2.50628	2.17475	1.9864	1.8223	1.6787	2.19722	2.18979	2.05081	1.93049	1.65373
T8	2.58545	2.17833	1.93124	1.72009	1.54034	2.15948	1.71008	1.68542	1.54652	1.41114	2.87356	2.47365	1.99674	1.75319	1.56842	2.99573	2.59525	2.03521	1.81374	1.58591	2.28667	2.04112	1.89289	1.63622	1.51106	2.09714	2.25129	2.02095	1.78579	1.61202	2.40555	2.19551	1.83959	1.60944	1.42686	2.47092	2.15948	1.88099	1.59381	1.42403
T9	2.95061	2.44602	2.08514	1.89954	1.76064	2.14007	2.28578	1.98592	1.85332	1.79401	2.50297	2.02717	1.83807	1.73349	1.59391	1.8563	1.90954	1.85813	1.63954	1.51009	2.61333	2.12368	1.84634	1.59954	1.52001	1.72722	1.84583	1.72601	1.52737	1.4384	2.20949	2.05392	1.92069	1.76342	1.60526	2.47092	2.24723	1.93565	1.68101	1.49456
T10	2.74826	2.28853	1.95919	1.7645	1.61898	3.2581	1.96944	1.75786	1.71539	1.65186	2.78736	2.26736	2.09171	1.88697	1.67688	2.99573	2.25129	1.74297	1.70988	1.62531	2.7468	2.15131	1.9247	1.74731	1.57217	2.56495	2.22708	1.69513	1.69056	1.50408	2.30719	2.00747	1.7829	1.59844	1.42949	1.97716	1.80776	1.7302	1.68234	1.45165
T11	2.41036	2.27934	2.05718	1.80063	1.6365	1.981	1.90617	1.85003	1.65118	1.55387	2.77825	2.34729	1.98772	1.88896	1.71346	2.3979	1.94591	1.86322	1.90523	1.63492	2.52573	2.27515	2.02873	1.82554	1.65772	1.8563	2.22162	2.04629	2.09534	1.71019	2.28552	2.04944	1.79647	1.57431	1.43873	1.8718	2.22462	1.91522	1.61387	1.4745

## Sheet: PERIOD Periodic
	HZ60										HZ120										HZ240										HZ480
	M2					M3					M2					M3					M2					M3					M2					M3
	R100	R150	R200	R250	R300	R100	R150	R200	R250	R300	R100	R150	R200	R250	R300	R100	R150	R200	R250	R300	R100	R150	R200	R250	R300	R100	R150	R200	R250	R300	R100	R150	R200	R250	R300	R100	R150	R200	R250	R300
T1	0	0	0	0	0	0	0	0	0	0	0	0	0	0	0	0	0	0	0	0	0	0	0	0.168659	0.168659	0	0	0	0.203937	0.203937	0	0	0	0	0	0	0	0	0	0
T2	0.480026	0.51895	0.491358	0.479206	0.482302	0.114567	0.17204	0.160019	0.166753	0.177279	0.17522	0.149201	0.169058	0.179099	0.203045	0.082316	0.0718802	0.0774196	0.0809804	0.0845574	0.335418	0.365607	0.360903	0.317553	0.285872	0.226095	0.249534	0.264765	0.294193	0.301706	0.500059	0.319815	0.388121	0.381368	0.369721	0.311314	0.135997	0.196351	0.182322	0.201299
T3	0.443894	0.379035	0.401354	0.387962	0.360609	0.273751	0.201692	0.243377	0.265078	0.241467	0.275967	0.260979	0.269454	0.267688	0.266195	0.186029	0.172123	0.17779	0.178402	0.174464	0.314544	0.284931	0.285065	0.276831	0.273902	0.167756	0.143434	0.14877	0.141736	0.134369	0.141189	0.109036	0.117446	0.112104	0.118286	0.0675807	0.0518523	0.0640402	0.0680136	0.0650116
T4	0.173371	0.208962	0.209314	0.223268	0.243245	0.0920613	0.100962	0.0905441	0.0926466	0.103602	0.418065	0.425755	0.427482	0.399138	0.379865	0.287348	0.277669	0.311494	0.362571	0.382975	0.34249	0.384952	0.357832	0.345878	0.372565	0.077683	0.190518	0.138948	0.148696	0.183105	0.218347	0.184337	0.176505	0.168998	0.165343	0.122423	0.0943889	0.0862385	0.0838459	0.0804669
T5	0	0	0	0	0	0	0	0	0	0	0.127745	0.127745	0.127745	0.127745	0.345951	0.147185	0.147185	0.147185	0.147185	0.147185	0	0	0	0	0	0	0	0	0	0	0	0.131177	0.131177	0.17478	0.148361	0	0.151736	0.151736	0.214191	0.175791
T6	0.526066	0.527766	0.479546	0.446666	0.412992	0.219386	0.230451	0.22235	0.216098	0.20754	0.256158	0.266284	0.303795	0.318828	0.336603	0.120654	0.0861589	0.0967777	0.0975324	0.0992123	0.51043	0.490888	0.491863	0.463729	0.438234	0.304035	0.301017	0.282366	0.275126	0.269695	0.41906	0.418543	0.449153	0.49311	0.534389	0.0434042	0.0789204	0.0830745	0.084063	0.103445
T7	0.390107	0.373124	0.374539	0.382647	0.391383	0.113235	0.128343	0.124006	0.125367	0.126945	0.50393	0.488036	0.449863	0.421347	0.398033	0.207779	0.201841	0.196387	0.196838	0.193491	0.195948	0.23988	0.26369	0.27327	0.286279	0.0809814	0.0917689	0.106754	0.105931	0.0998335	0.46738	0.454319	0.460838	0.434628	0.411832	0.314922	0.355448	0.387055	0.35851	0.329779
T8	0.184418	0.184418	0.437248	0.539577	0.67632	0.0507723	0.0507723	0.0507723	0.176395	0.161712	0.202553	0.338542	0.111535	0.272707	0.166053	0	0.0481325	0.0211028	0.0444845	0.0502385	0.0503378	0.29706	0.381358	0.354402	0.380358	0.0532607	0.0532607	0.162424	0.195448	0.162455	0.310953	0.533844	0.60708	0.569432	0.412707	0.0562578	0.155142	0.32767	0.323693	0.258715
T9	0.173371	0.208962	0.209314	0.223268	0.243245	0.0920613	0.100962	0.0905441	0.0926466	0.103602	0.418065	0.425755	0.427482	0.399138	0.379865	0.287348	0.277669	0.311494	0.362571	0.382975	0.34249	0.384952	0.357832	0.345878	0.372565	0.077683	0.190518	0.138948	0.148696	0.183105	0.218347	0.184337	0.176505	0.168998	0.165343	0.122423	0.0943889	0.0862385	0.0838459	0.0804669
T10	0.31492	0.248268	0.308481	0.31678	0.309114	0.177514	0.0654047	0.0954366	0.0918075	0.104226	0.487538	0.519143	0.522375	0.461547	0.469744	0.334955	0.332855	0.337656	0.326712	0.358542	0.579647	0.387041	0.389328	0.425374	0.416998	0.259352	0.0896122	0.141466	0.151825	0.146361	0.40217	0.457163	0.36958	0.373372	0.344455	0.137784	0.184522	0.147484	0.162519	0.148508
T11	0.142372	0.354693	0.257412	0.204794	0.164712	0	0.0992982	0.0931652	0.0860259	0	0.361023	0.310485	0.291712	0.275699	0.217001	0.243719	0.302468	0.298209	0.296997	0.237888	0.053204	0.271153	0.3234	0.390866	0.374882	0	0	0.185065	0.269664	0.29273	0.263205	0.353649	0.343129	0.300527	0.216219	0.0534887	0.265626	0.247836	0.169741	0.104483

## Sheet: PERIOD Chaotic
	HZ60										HZ120										HZ240										HZ480
	M2					M3					M2					M3					M2					M3					M2					M3
	R100	R150	R200	R250	R300	R100	R150	R200	R250	R300	R100	R150	R200	R250	R300	R100	R150	R200	R250	R300	R100	R150	R200	R250	R300	R100	R150	R200	R250	R300	R100	R150	R200	R250	R300	R100	R150	R200	R250	R300
T1	2.78638	2.3718	2.07484	1.89246	1.74445	1.79176	1.79176	1.96822	1.81141	1.73857	2.59593	2.32766	2.08035	1.923	1.71856	65535	2.75684	2.09404	1.89034	1.77307	2.45531	2.23359	2.00208	1.71231	1.61151	3.68888	2.35138	2.158	1.70928	1.63043	2.69994	2.06251	1.8313	1.64551	1.48429	1.88707	2.18979	2.08301	1.7507	1.46716
T2	2.55793	2.30415	2.03749	1.89162	1.73548	2.35138	2.5337	2.06546	1.81238	1.63725	2.83648	2.3115	2.07859	1.93253	1.76228	2.89037	1.90211	1.85494	1.78398	1.81036	2.65676	2.32032	2.06211	1.80989	1.59632	2.07944	2.35665	2.08901	1.77471	1.55141	2.50689	2.22762	1.9949	1.80917	1.62507	2.0149	1.84958	1.7148	1.61762	1.53776
T3	2.72747	2.40108	2.11544	1.91824	1.7468	2.77259	2.92674	2.24374	2.00475	1.8718	2.78736	2.30528	1.98581	1.77924	1.64089	3.04452	2.51231	1.85518	1.7336	1.68791	2.49321	2.26228	2.08774	1.85087	1.65019	3.4012	2.43612	2.26665	1.9428	1.68495	2.91284	2.33029	2.00783	1.77746	1.61622	3.04452	2.8679	2.14982	1.77166	1.64772
T4	2.73437	2.5211	2.21199	1.96889	1.79998	1.60944	2.34181	2.27924	1.89184	1.72988	2.8679	2.4369	2.17443	1.92514	1.6845	65535	2.75684	2.44957	1.89354	1.55669	2.62467	2.21266	1.93899	1.74995	1.55869	3.4012	2.40795	2.17125	1.83197	1.61835	2.98376	2.23653	2.05359	1.79403	1.61944	65535	2.6288	2.25654	1.95139	1.66838
T5	3.08344	2.56662	2.28578	1.98207	1.7974	65535	2.44235	2.19722	2.0839	1.88759	3.10715	2.5448	2.1048	1.82346	1.67176	2.63906	2.37955	1.84811	1.79516	1.67189	2.58074	2.23359	1.89712	1.72277	1.57787	2.60269	2.16332	1.9226	1.63913	1.6028	2.48953	2.16934	1.87311	1.74555	1.59543	3.52636	2.38774	2.01275	1.92601	1.67921
T6	2.91777	2.5159	2.13373	1.96482	1.74644	65535	3.11352	1.6603	1.73317	1.69378	2.79423	2.46243	2.17541	1.85994	1.68617	2.25129	2.4681	2.28092	1.94931	1.6603	2.38055	2.23401	2.11736	1.88281	1.65114	3.58352	2.35138	2.23136	2.05204	1.84903	2.6423	2.31025	2.08901	1.86253	1.69995	3.09104	1.97716	1.86478	1.6813	1.70146
T7	2.53783	2.19722	1.95955	1.82419	1.69751	3.13549	2.48491	1.95881	1.94591	1.70475	2.53492	2.20007	1.96467	1.83272	1.67398	2.56495	2.15948	2.22162	2.04939	1.84651	2.5676	2.17979	2.01021	1.80671	1.68011	2.67415	1.60944	1.81916	1.84875	1.74967	3.0114	2.33616	1.99853	1.76095	1.65526	2.25129	2.60269	2.30259	1.90817	1.63301
T8	2.37955	2.25046	2.11494	1.89155	1.7164	1.60944	1.57819	1.8563	1.80006	1.607	2.71753	2.34268	2.08869	1.89271	1.71662	2.35138	2.24374	1.90617	1.86126	1.69839	3.01657	2.33578	2.09004	1.87017	1.68548	65535	2.07944	2.03499	1.8901	1.58657	3.04452	2.31501	2.03972	1.82165	1.67139	2.89037	2.85647	2.23359	1.93794	1.67903
T9	2.80176	2.28384	2.13614	1.88639	1.67503	2.94444	2.45674	2.13269	1.7371	1.59686	3.10837	2.58913	2.15215	1.95091	1.76208	65535	3.78419	2.08774	1.95921	1.84332	2.85115	2.34033	2.01942	1.81198	1.66282	2.56495	1.93486	1.70475	1.67068	1.66023	2.56028	2.08259	1.75409	1.61566	1.50724	2.3979	2.38123	1.85193	1.68515	1.50136
T10	3.24085	2.73807	2.20636	2.10954	1.80471	65535	2.8622	2.05229	2.14843	1.76966	3.41955	2.60108	2.26962	1.92984	1.75882	65535	3.82864	2.63009	1.70475	1.59686	2.79547	2.26868	1.93426	1.74516	1.58084	3.29584	2.16645	1.84733	1.71209	1.48661	2.76811	2.24177	1.98441	1.79218	1.60824	3.3322	2.52573	2.35815	1.91142	1.7153
T11	2.62772	2.30425	2.15176	1.9542	1.79664	65535	2.70805	2.48491	1.99697	1.93259	3.2222	2.63743	2.14894	1.91301	1.70916	65535	2.68558	2.24374	2.01882	1.79619	2.72519	2.18964	1.90531	1.71003	1.58577	2.19722	2.32239	1.93322	1.77777	1.54952	2.96183	2.31876	2.0336	1.80113	1.58885	65535	2.20827	1.91787	1.77225	1.54814

## Sheet: AMPLITUDE Random
	HZ60										HZ120										HZ240										HZ480
	M2					M3					M2					M3					M2					M3					M2					M3
	R100	R150	R200	R250	R300	R100	R150	R200	R250	R300	R100	R150	R200	R250	R300	R100	R150	R200	R250	R300	R100	R150	R200	R250	R300	R100	R150	R200	R250	R300	R100	R150	R200	R250	R300	R100	R150	R200	R250	R300
T1	0	0	0	0	0	0	0	0	0	0	0	0	0	0	0	0	0	0	0	0	0	0	0	0.168659	0.168659	0	0	0	0.203937	0.203937	0	0	0	0	0	0	0	0	0	0
T2	0.512121	0.539448	0.504732	0.499021	0.481604	0.132085	0.170119	0.175344	0.197661	0.202846	0.167946	0.16218	0.170844	0.175044	0.190812	0.0977303	0.0825941	0.0871566	0.0829106	0.0925051	0.342349	0.371555	0.367528	0.31803	0.287523	0.221354	0.258844	0.264715	0.294911	0.305672	0.500059	0.319815	0.388121	0.381368	0.369721	0.311314	0.135997	0.196351	0.182322	0.201299
T3	0.457708	0.367958	0.39798	0.387746	0.355096	0.271487	0.201346	0.251047	0.268307	0.240007	0.271824	0.260295	0.266148	0.272404	0.262695	0.186218	0.170449	0.175532	0.182391	0.17317	0.310581	0.281633	0.284437	0.278484	0.270518	0.173619	0.147654	0.149474	0.144004	0.138185	0.141189	0.109036	0.117446	0.112104	0.118286	0.0675807	0.0518523	0.0640402	0.0680136	0.0650116
T4	0.16825	0.208887	0.211947	0.21689	0.243594	0.0964383	0.104469	0.0968221	0.0955294	0.105159	0.428682	0.4172	0.414009	0.398886	0.378505	0.273368	0.258497	0.307746	0.354959	0.387939	0.336654	0.398017	0.35406	0.353465	0.377763	0.0828244	0.198367	0.148115	0.15124	0.180955	0.218347	0.184337	0.176505	0.168998	0.165343	0.122423	0.0943889	0.0862385	0.0838459	0.0804669
T5	0	0	0	0	0	0	0	0	0	0	0.146488	0.146488	0.146488	0.391056	0.391056	0	0	0	0	0	0	0	0.15102	0.15102	0.15102	0	0	0	0	0	0	0.131177	0.131177	0.17478	0.148361	0	0.151736	0.151736	0.214191	0.175791
T6	0.529966	0.521103	0.478948	0.443767	0.414106	0.211274	0.224514	0.218057	0.213434	0.203361	0.251982	0.264362	0.302096	0.321003	0.334639	0.115389	0.0810291	0.0909492	0.0935039	0.0959242	0.509645	0.496902	0.498859	0.470227	0.440733	0.3063	0.302569	0.28101	0.2755	0.272401	0.41906	0.418543	0.449153	0.49311	0.534389	0.0434042	0.0789204	0.0830745	0.084063	0.103445
T7	0.401573	0.369858	0.365176	0.370479	0.375594	0.116903	0.13548	0.136293	0.130084	0.133272	0.51604	0.49583	0.453257	0.420252	0.400057	0.216286	0.204794	0.202524	0.198165	0.194664	0.188926	0.236354	0.256163	0.268733	0.280818	0.0812412	0.0955111	0.10861	0.10382	0.0991156	0.46738	0.454319	0.460838	0.434628	0.411832	0.314922	0.355448	0.387055	0.35851	0.329779
T8	0.159319	0.240734	0.550946	0.631041	0.655031	0	0.0562578	0.0562578	0.140804	0.209002	0.189302	0.206372	0.122548	0.272202	0.167287	0	0.0352134	0.0233608	0.0234814	0.0497761	0.0458796	0.219276	0.495688	0.480036	0.389134	0.0483186	0.0483186	0.0483186	0.159065	0.135494	0.310953	0.533844	0.60708	0.569432	0.412707	0.0562578	0.155142	0.32767	0.323693	0.258715
T9	0.16825	0.208887	0.211947	0.21689	0.243594	0.0964383	0.104469	0.0968221	0.0955294	0.105159	0.428682	0.4172	0.414009	0.398886	0.378505	0.273368	0.258497	0.307746	0.354959	0.387939	0.336654	0.398017	0.35406	0.353465	0.377763	0.0828244	0.198367	0.148115	0.15124	0.180955	0.218347	0.184337	0.176505	0.168998	0.165343	0.122423	0.0943889	0.0862385	0.0838459	0.0804669
T10	0.288421	0.244357	0.312564	0.31119	0.30518	0.171109	0.0716376	0.100903	0.0918075	0.108104	0.494084	0.518576	0.523814	0.466419	0.475296	0.329479	0.31026	0.340418	0.316104	0.361289	0.635194	0.38263	0.420548	0.434138	0.413651	0.240336	0.0882926	0.118742	0.160704	0.160463	0.40217	0.457163	0.36958	0.373372	0.344455	0.137784	0.184522	0.147484	0.162519	0.148508
T11	0.10372	0.373716	0.247408	0.219467	0.158344	0	0.0482667	0.0894278	0.120095	0.0333921	0.315073	0.340675	0.293237	0.279781	0.226282	0.204413	0.272297	0.323501	0.316106	0.225153	0.053204	0.228593	0.335117	0.437133	0.472955	0	0	0.143101	0.295464	0.253253	0.263205	0.353649	0.343129	0.300527	0.216219	0.0534887	0.265626	0.247836	0.169741	0.104483

## Sheet: AMPLITUDE Periodic
	HZ60										HZ120										HZ240										HZ480
	M2					M3					M2					M3					M2					M3					M2					M3
	R100	R150	R200	R250	R300	R100	R150	R200	R250	R300	R100	R150	R200	R250	R300	R100	R150	R200	R250	R300	R100	R150	R200	R250	R300	R100	R150	R200	R250	R300	R100	R150	R200	R250	R300	R100	R150	R200	R250	R300
T1	0.144118	0.146726	0.144625	0.139502	0.13918	0.00949562	0.00852058	0.0065518	0.0062626	0.00684617	0.142048	0.145348	0.144489	0.139781	0.137825	0.00885745	0.00812855	0.00624825	0.00626681	0.00664822	0.1386	0.144706	0.144489	0.139868	0.137666	0.00644219	0.00810972	0.00624825	0.00627102	0.00664822	0.13787	0.14389	0.144245	0.139395	0.137666	0.00584455	0.00771311	0.00624825	0.00626681	0.00664822
T2	0.145293	0.146726	0.144191	0.140429	0.139315	0.00950126	0.00852058	0.00711342	0.0069546	0.00721624	0.14228	0.14453	0.144961	0.139675	0.137595	0.00827917	0.0085074	0.00682985	0.00672046	0.00664454	0.142788	0.146167	0.144245	0.139309	0.137666	0.00946753	0.009306	0.00624825	0.0062626	0.00664822	0.1386	0.14389	0.144489	0.139395	0.137666	0.00644219	0.00771311	0.00624825	0.00626681	0.00664822
T3	0.144276	0.144375	0.143345	0.140698	0.137093	0.00890478	0.00810972	0.00682208	0.00694836	0.00701369	0.144276	0.146167	0.146038	0.139675	0.137896	0.00890478	0.009306	0.00684739	0.00649571	0.00683732	0.139559	0.144375	0.144002	0.139202	0.137666	0.00764485	0.00810972	0.00624825	0.00626681	0.00664822	0.137365	0.14389	0.144489	0.139116	0.137666	0.00584455	0.00771311	0.00624825	0.0062626	0.00664822
T4	0.145742	0.147145	0.144342	0.140206	0.13985	0.0101706	0.00971825	0.00712152	0.00695304	0.00741431	0.140295	0.14453	0.144002	0.139202	0.137666	0.00765836	0.0085074	0.00624825	0.00626681	0.00664822	0.139332	0.144861	0.144245	0.139116	0.137666	0.00704228	0.0085074	0.00624825	0.0062626	0.00664822	0.13787	0.144221	0.144245	0.139395	0.137666	0.00584455	0.00771311	0.00624825	0.00626681	0.00664822
T5	0.147624	0.147704	0.143947	0.140429	0.137276	0.0113672	0.00932046	0.00711342	0.00650445	0.00683101	0.142048	0.146011	0.144961	0.139309	0.137914	0.00826451	0.00851728	0.00682985	0.0062626	0.00664454	0.141772	0.14389	0.144489	0.139675	0.137666	0.00946753	0.00771311	0.00624825	0.00627102	0.00664822	0.140066	0.14389	0.144489	0.139675	0.137666	0.00764485	0.00771311	0.00624825	0.00627102	0.00664822
T6	0.14717	0.147651	0.144456	0.140283	0.137938	0.0132213	0.0100972	0.00741378	0.00739665	0.00646057	0.142555	0.142897	0.144359	0.139588	0.137778	0.00767192	0.00771311	0.00653876	0.00626681	0.00646057	0.140066	0.144221	0.144603	0.139502	0.137666	0.00764485	0.00771311	0.00653876	0.0062626	0.00664822	0.138319	0.14389	0.144245	0.139675	0.137666	0.00704228	0.00771311	0.00624825	0.00627102	0.00664822
T7	0.148585	0.1475	0.142951	0.143666	0.140817	0.0133174	0.00859045	0.00681434	0.00743498	0.00779659	0.142905	0.148976	0.145549	0.139424	0.139523	0.00951256	0.00970693	0.00684739	0.00716688	0.00777638	0.143804	0.143867	0.14438	0.139289	0.137849	0.00887317	0.00889582	0.0065518	0.00672046	0.00646415	0.139559	0.144882	0.144489	0.140254	0.137825	0.00764485	0.00771311	0.00624825	0.00627102	0.00664822
T8	0.142788	0.147388	0.144342	0.138558	0.138646	0.00887317	0.00852058	0.00654993	0.00625421	0.00646415	0.140218	0.146324	0.145075	0.140013	0.137595	0.00942847	0.0089269	0.00683569	0.00717814	0.00664454	0.14154	0.145348	0.144847	0.139395	0.137666	0.00885745	0.00890616	0.00653876	0.00626681	0.00664822	0.136859	0.14389	0.144489	0.139675	0.137666	0.00584455	0.00771311	0.00624825	0.00627102	0.00664822
T9	0.145742	0.147145	0.144342	0.140206	0.13985	0.0101706	0.00971825	0.00712152	0.00695304	0.00741431	0.140295	0.14453	0.144002	0.139202	0.137666	0.00765836	0.0085074	0.00624825	0.00626681	0.00664822	0.139332	0.144861	0.144245	0.139116	0.137666	0.00704228	0.0085074	0.00624825	0.0062626	0.00664822	0.13787	0.144221	0.144245	0.139395	0.137666	0.00584455	0.00771311	0.00624825	0.00626681	0.00664822
T10	0.149812	0.148579	0.144983	0.140061	0.138623	0.0126317	0.00933496	0.00598548	0.00649571	0.00664822	0.140802	0.144353	0.144489	0.139395	0.137755	0.0082499	0.00890616	0.00624825	0.00626681	0.00664454	0.140295	0.145524	0.144489	0.139202	0.137666	0.0082499	0.0085074	0.00624825	0.00626681	0.00664822	0.1386	0.14389	0.144489	0.139202	0.137666	0.00644219	0.00771311	0.00624825	0.00626681	0.00664822
T11	0.143101	0.148035	0.143214	0.140535	0.138446	0.00770831	0.00854042	0.00682791	0.00694992	0.0075835	0.140572	0.144044	0.145205	0.139395	0.137755	0.00764485	0.00810972	0.00654434	0.00626681	0.00664454	0.141309	0.144861	0.144245	0.139116	0.137666	0.0082499	0.0085074	0.00624825	0.0062626	0.00664822	0.139332	0.14389	0.144489	0.139116	0.137666	0.00704228	0.00771311	0.00624825	0.0062626	0.00664822

## Sheet: AMPLITUDE Chaotic
	HZ60										HZ120										HZ240										HZ480
	M2					M3					M2					M3					M2					M3					M2					M3
	R100	R150	R200	R250	R300	R100	R150	R200	R250	R300	R100	R150	R200	R250	R300	R100	R150	R200	R250	R300	R100	R150	R200	R250	R300	R100	R150	R200	R250	R300	R100	R150	R200	R250	R300	R100	R150	R200	R250	R300
T1	0	0	0	0	0	0	0	0	0	0	0	0	0	0	0	0	0	0	0	0	0	0	0	0.168659	0.168659	0	0	0	0.203937	0.203937	0	0	0	0	0	0	0	0	0	0
T2	0.480026	0.51895	0.491358	0.479206	0.482302	0.114567	0.17204	0.160019	0.166753	0.177279	0.17522	0.149201	0.169058	0.179099	0.203045	0.082316	0.0718802	0.0774196	0.0809804	0.0845574	0.335418	0.365607	0.360903	0.317553	0.285872	0.226095	0.249534	0.264765	0.294193	0.301706	0.500059	0.319815	0.388121	0.381368	0.369721	0.311314	0.135997	0.196351	0.182322	0.201299
T3	0.443894	0.379035	0.401354	0.387962	0.360609	0.273751	0.201692	0.243377	0.265078	0.241467	0.275967	0.260979	0.269454	0.267688	0.266195	0.186029	0.172123	0.17779	0.178402	0.174464	0.314544	0.284931	0.285065	0.276831	0.273902	0.167756	0.143434	0.14877	0.141736	0.134369	0.141189	0.109036	0.117446	0.112104	0.118286	0.0675807	0.0518523	0.0640402	0.0680136	0.0650116
T4	0.173371	0.208962	0.209314	0.223268	0.243245	0.0920613	0.100962	0.0905441	0.0926466	0.103602	0.418065	0.425755	0.427482	0.399138	0.379865	0.287348	0.277669	0.311494	0.362571	0.382975	0.34249	0.384952	0.357832	0.345878	0.372565	0.077683	0.190518	0.138948	0.148696	0.183105	0.218347	0.184337	0.176505	0.168998	0.165343	0.122423	0.0943889	0.0862385	0.0838459	0.0804669
T5	0	0	0	0	0	0	0	0	0	0	0.127745	0.127745	0.127745	0.127745	0.345951	0.147185	0.147185	0.147185	0.147185	0.147185	0	0	0	0	0	0	0	0	0	0	0	0.131177	0.131177	0.17478	0.148361	0	0.151736	0.151736	0.214191	0.175791
T6	0.526066	0.527766	0.479546	0.446666	0.412992	0.219386	0.230451	0.22235	0.216098	0.20754	0.256158	0.266284	0.303795	0.318828	0.336603	0.120654	0.0861589	0.0967777	0.0975324	0.0992123	0.51043	0.490888	0.491863	0.463729	0.438234	0.304035	0.301017	0.282366	0.275126	0.269695	0.41906	0.418543	0.449153	0.49311	0.534389	0.0434042	0.0789204	0.0830745	0.084063	0.103445
T7	0.390107	0.373124	0.374539	0.382647	0.391383	0.113235	0.128343	0.124006	0.125367	0.126945	0.50393	0.488036	0.449863	0.421347	0.398033	0.207779	0.201841	0.196387	0.196838	0.193491	0.195948	0.23988	0.26369	0.27327	0.286279	0.0809814	0.0917689	0.106754	0.105931	0.0998335	0.46738	0.454319	0.460838	0.434628	0.411832	0.314922	0.355448	0.387055	0.35851	0.329779
T8	0.184418	0.184418	0.437248	0.539577	0.67632	0.0507723	0.0507723	0.0507723	0.176395	0.161712	0.202553	0.338542	0.111535	0.272707	0.166053	0	0.0481325	0.0211028	0.0444845	0.0502385	0.0503378	0.29706	0.381358	0.354402	0.380358	0.0532607	0.0532607	0.162424	0.195448	0.162455	0.310953	0.533844	0.60708	0.569432	0.412707	0.0562578	0.155142	0.32767	0.323693	0.258715
T9	0.173371	0.208962	0.209314	0.223268	0.243245	0.0920613	0.100962	0.0905441	0.0926466	0.103602	0.418065	0.425755	0.427482	0.399138	0.379865	0.287348	0.277669	0.311494	0.362571	0.382975	0.34249	0.384952	0.357832	0.345878	0.372565	0.077683	0.190518	0.138948	0.148696	0.183105	0.218347	0.184337	0.176505	0.168998	0.165343	0.122423	0.0943889	0.0862385	0.0838459	0.0804669
T10	0.31492	0.248268	0.308481	0.31678	0.309114	0.177514	0.0654047	0.0954366	0.0918075	0.104226	0.487538	0.519143	0.522375	0.461547	0.469744	0.334955	0.332855	0.337656	0.326712	0.358542	0.579647	0.387041	0.389328	0.425374	0.416998	0.259352	0.0896122	0.141466	0.151825	0.146361	0.40217	0.457163	0.36958	0.373372	0.344455	0.137784	0.184522	0.147484	0.162519	0.148508
T11	0.142372	0.354693	0.257412	0.204794	0.164712	0	0.0992982	0.0931652	0.0860259	0	0.361023	0.310485	0.291712	0.275699	0.217001	0.243719	0.302468	0.298209	0.296997	0.237888	0.053204	0.271153	0.3234	0.390866	0.374882	0	0	0.185065	0.269664	0.29273	0.263205	0.353649	0.343129	0.300527	0.216219	0.0534887	0.265626	0.247836	0.169741	0.104483
